# Supplementary material for: Genes related to apoptosis predict necrosis of the liver as a phenotype observed in rats exposed to a compendium of hepatotoxicants
Source: BMC Genomics. 2008 Jun 16;9:288. doi: 10.1186/1471-2164-9-288 (PMC2478688; doi:10.1186/1471-2164-9-288)
Supplement: Additional file 1 — 8561 DEGs selected using ANOVA. Table_S1.txt is a tab-delimited text file to be opened and viewed with any standard spreadsheet software. [file 1471-2164-9-288-S1.txt]

Agilent Probe
A_42_P453162
A_42_P453171
A_42_P453380
A_42_P453512
A_42_P453542
A_42_P453554
A_42_P453566
A_42_P453660
A_42_P453685
A_42_P453781
A_42_P453853
A_42_P453935
A_42_P453968
A_42_P454066
A_42_P454090
A_42_P454114
A_42_P454235
A_42_P454311
A_42_P454330
A_42_P454352
A_42_P454824
A_42_P454841
A_42_P454889
A_42_P455053
A_42_P455067
A_42_P455078
A_42_P455213
A_42_P455230
A_42_P455264
A_42_P455390
A_42_P455425
A_42_P455711
A_42_P455744
A_42_P455802
A_42_P455886
A_42_P455945
A_42_P455982
A_42_P456155
A_42_P456163
A_42_P456277
A_42_P456474
A_42_P456706
A_42_P456713
A_42_P456840
A_42_P456851
A_42_P456915
A_42_P456921
A_42_P456961
A_42_P456980
A_42_P457003
A_42_P457047
A_42_P457075
A_42_P457452
A_42_P457503
A_42_P457572
A_42_P457692
A_42_P457756
A_42_P457773
A_42_P457783
A_42_P457791
A_42_P458260
A_42_P458412
A_42_P458472
A_42_P458530
A_42_P458570
A_42_P458621
A_42_P458652
A_42_P458711
A_42_P458768
A_42_P458952
A_42_P459204
A_42_P459212
A_42_P459261
A_42_P459399
A_42_P459408
A_42_P459428
A_42_P459431
A_42_P459447
A_42_P459574
A_42_P459621
A_42_P459682
A_42_P459774
A_42_P459902
A_42_P460092
A_42_P460122
A_42_P460204
A_42_P460340
A_42_P460351
A_42_P460514
A_42_P460758
A_42_P460972
A_42_P461010
A_42_P461093
A_42_P461144
A_42_P461465
A_42_P461688
A_42_P461814
A_42_P462005
A_42_P462067
A_42_P462135
A_42_P462205
A_42_P462239
A_42_P462257
A_42_P462299
A_42_P462764
A_42_P462785
A_42_P462864
A_42_P463218
A_42_P463478
A_42_P463602
A_42_P463645
A_42_P463675
A_42_P463715
A_42_P463734
A_42_P463754
A_42_P463784
A_42_P463824
A_42_P463844
A_42_P463880
A_42_P463964
A_42_P463988
A_42_P463998
A_42_P464092
A_42_P464378
A_42_P464482
A_42_P464489
A_42_P464546
A_42_P464630
A_42_P464724
A_42_P464736
A_42_P464764
A_42_P464785
A_42_P465144
A_42_P465235
A_42_P465271
A_42_P465359
A_42_P465388
A_42_P465601
A_42_P465664
A_42_P465677
A_42_P465808
A_42_P466272
A_42_P466283
A_42_P466321
A_42_P466348
A_42_P466514
A_42_P466532
A_42_P466630
A_42_P466706
A_42_P466797
A_42_P466871
A_42_P466926
A_42_P467037
A_42_P467246
A_42_P467299
A_42_P467381
A_42_P467531
A_42_P467630
A_42_P467791
A_42_P467892
A_42_P467928
A_42_P467956
A_42_P467971
A_42_P467994
A_42_P468038
A_42_P468084
A_42_P468112
A_42_P468216
A_42_P468271
A_42_P468452
A_42_P468552
A_42_P468595
A_42_P468654
A_42_P468662
A_42_P468811
A_42_P468862
A_42_P468955
A_42_P469033
A_42_P469106
A_42_P469136
A_42_P469187
A_42_P469213
A_42_P469254
A_42_P469551
A_42_P469564
A_42_P469591
A_42_P469631
A_42_P469714
A_42_P469726
A_42_P469810
A_42_P469821
A_42_P469924
A_42_P470464
A_42_P470474
A_42_P470622
A_42_P470649
A_42_P470712
A_42_P470722
A_42_P470757
A_42_P470782
A_42_P470864
A_42_P470887
A_42_P470892
A_42_P470922
A_42_P470966
A_42_P471061
A_42_P471215
A_42_P471239
A_42_P471271
A_42_P471335
A_42_P471360
A_42_P471608
A_42_P471611
A_42_P471768
A_42_P471772
A_42_P471817
A_42_P471850
A_42_P472104
A_42_P472127
A_42_P472133
A_42_P472319
A_42_P472341
A_42_P472375
A_42_P472488
A_42_P472590
A_42_P472629
A_42_P472883
A_42_P472971
A_42_P473065
A_42_P473074
A_42_P473138
A_42_P473168
A_42_P473218
A_42_P473292
A_42_P473302
A_42_P473304
A_42_P473314
A_42_P473360
A_42_P473404
A_42_P473425
A_42_P473582
A_42_P473728
A_42_P473828
A_42_P473835
A_42_P473886
A_42_P473893
A_42_P473940
A_42_P474016
A_42_P474100
A_42_P474146
A_42_P474158
A_42_P474208
A_42_P474377
A_42_P474743
A_42_P474935
A_42_P475151
A_42_P475340
A_42_P475681
A_42_P475744
A_42_P475813
A_42_P475854
A_42_P475871
A_42_P475890
A_42_P475971
A_42_P476244
A_42_P476353
A_42_P476488
A_42_P476686
A_42_P476701
A_42_P476742
A_42_P476751
A_42_P476840
A_42_P476890
A_42_P476912
A_42_P477222
A_42_P477272
A_42_P477311
A_42_P477440
A_42_P477511
A_42_P477540
A_42_P477560
A_42_P477596
A_42_P477625
A_42_P477632
A_42_P477643
A_42_P477668
A_42_P477732
A_42_P477806
A_42_P477944
A_42_P478080
A_42_P478134
A_42_P478171
A_42_P478254
A_42_P478374
A_42_P478413
A_42_P478500
A_42_P478550
A_42_P478951
A_42_P479023
A_42_P479056
A_42_P479176
A_42_P479251
A_42_P479312
A_42_P479328
A_42_P479348
A_42_P479422
A_42_P479451
A_42_P479482
A_42_P479553
A_42_P479597
A_42_P479674
A_42_P479701
A_42_P479797
A_42_P479811
A_42_P479842
A_42_P480082
A_42_P480224
A_42_P480273
A_42_P480769
A_42_P480915
A_42_P480972
A_42_P481189
A_42_P481213
A_42_P481735
A_42_P481741
A_42_P481849
A_42_P481906
A_42_P481942
A_42_P482141
A_42_P482373
A_42_P482533
A_42_P482542
A_42_P482767
A_42_P482859
A_42_P482913
A_42_P483114
A_42_P483302
A_42_P483497
A_42_P483545
A_42_P483564
A_42_P483628
A_42_P483974
A_42_P484146
A_42_P484152
A_42_P484335
A_42_P484423
A_42_P484509
A_42_P484593
A_42_P484601
A_42_P484738
A_42_P484835
A_42_P485082
A_42_P485092
A_42_P485189
A_42_P485309
A_42_P485413
A_42_P485432
A_42_P485768
A_42_P486012
A_42_P486332
A_42_P486341
A_42_P486372
A_42_P486494
A_42_P486763
A_42_P486785
A_42_P487031
A_42_P487244
A_42_P487255
A_42_P487432
A_42_P487744
A_42_P487775
A_42_P487811
A_42_P487832
A_42_P487852
A_42_P488012
A_42_P488087
A_42_P488141
A_42_P488202
A_42_P488313
A_42_P488528
A_42_P488600
A_42_P488605
A_42_P488617
A_42_P488645
A_42_P488728
A_42_P488758
A_42_P488819
A_42_P488840
A_42_P488904
A_42_P489007
A_42_P489016
A_42_P489232
A_42_P489465
A_42_P489478
A_42_P489681
A_42_P489761
A_42_P489794
A_42_P489930
A_42_P490004
A_42_P490038
A_42_P490186
A_42_P490236
A_42_P490296
A_42_P490305
A_42_P490528
A_42_P490755
A_42_P490786
A_42_P490804
A_42_P490994
A_42_P491037
A_42_P491057
A_42_P491108
A_42_P491155
A_42_P491201
A_42_P491340
A_42_P491366
A_42_P491376
A_42_P491522
A_42_P491585
A_42_P491634
A_42_P491748
A_42_P492082
A_42_P492130
A_42_P492345
A_42_P492454
A_42_P492465
A_42_P492665
A_42_P492740
A_42_P492976
A_42_P493039
A_42_P493082
A_42_P493142
A_42_P493154
A_42_P493162
A_42_P493220
A_42_P493239
A_42_P493250
A_42_P493380
A_42_P493457
A_42_P493604
A_42_P493824
A_42_P493834
A_42_P493879
A_42_P493900
A_42_P494087
A_42_P494294
A_42_P494634
A_42_P494653
A_42_P494659
A_42_P494671
A_42_P494731
A_42_P494784
A_42_P494900
A_42_P494919
A_42_P494930
A_42_P494979
A_42_P495001
A_42_P495014
A_42_P495162
A_42_P495355
A_42_P495397
A_42_P495428
A_42_P495453
A_42_P495579
A_42_P495607
A_42_P495691
A_42_P495750
A_42_P495820
A_42_P495895
A_42_P495923
A_42_P495957
A_42_P496282
A_42_P496322
A_42_P496411
A_42_P496508
A_42_P496581
A_42_P496622
A_42_P496730
A_42_P496739
A_42_P496765
A_42_P496833
A_42_P497153
A_42_P497203
A_42_P497225
A_42_P497290
A_42_P497393
A_42_P497412
A_42_P497465
A_42_P497614
A_42_P497965
A_42_P498066
A_42_P498131
A_42_P498149
A_42_P498273
A_42_P498391
A_42_P498506
A_42_P498659
A_42_P498722
A_42_P498868
A_42_P498961
A_42_P498975
A_42_P499028
A_42_P499146
A_42_P499158
A_42_P499254
A_42_P499273
A_42_P499282
A_42_P499290
A_42_P499383
A_42_P499598
A_42_P499747
A_42_P499767
A_42_P499868
A_42_P500016
A_42_P500038
A_42_P500080
A_42_P500179
A_42_P500219
A_42_P500657
A_42_P500788
A_42_P500802
A_42_P500869
A_42_P501019
A_42_P501056
A_42_P501057
A_42_P501098
A_42_P501689
A_42_P501757
A_42_P501838
A_42_P501877
A_42_P501963
A_42_P501972
A_42_P502271
A_42_P502489
A_42_P502590
A_42_P502655
A_42_P502671
A_42_P502759
A_42_P502960
A_42_P503288
A_42_P503419
A_42_P503597
A_42_P503626
A_42_P503688
A_42_P503902
A_42_P503972
A_42_P504090
A_42_P504167
A_42_P504205
A_42_P504358
A_42_P504367
A_42_P504383
A_42_P504420
A_42_P504433
A_42_P504523
A_42_P504619
A_42_P504656
A_42_P505070
A_42_P505112
A_42_P505241
A_42_P505280
A_42_P505320
A_42_P505339
A_42_P505393
A_42_P505423
A_42_P505495
A_42_P505798
A_42_P505972
A_42_P506076
A_42_P506160
A_42_P506378
A_42_P506453
A_42_P506956
A_42_P506968
A_42_P507027
A_42_P507072
A_42_P507084
A_42_P507284
A_42_P507455
A_42_P507958
A_42_P508085
A_42_P508185
A_42_P508273
A_42_P508358
A_42_P508471
A_42_P508552
A_42_P508784
A_42_P508786
A_42_P508810
A_42_P508845
A_42_P508950
A_42_P508977
A_42_P509178
A_42_P509356
A_42_P509365
A_42_P509385
A_42_P509402
A_42_P509457
A_42_P509521
A_42_P509566
A_42_P509584
A_42_P509701
A_42_P509716
A_42_P509766
A_42_P509843
A_42_P510098
A_42_P510203
A_42_P510432
A_42_P510494
A_42_P510530
A_42_P510576
A_42_P510638
A_42_P510676
A_42_P510727
A_42_P511015
A_42_P511180
A_42_P511187
A_42_P511375
A_42_P511401
A_42_P511539
A_42_P511557
A_42_P511748
A_42_P512252
A_42_P512267
A_42_P512460
A_42_P512838
A_42_P513025
A_42_P513050
A_42_P513099
A_42_P513164
A_42_P513188
A_42_P513221
A_42_P513294
A_42_P513383
A_42_P513599
A_42_P513658
A_42_P513717
A_42_P513764
A_42_P513793
A_42_P513859
A_42_P513920
A_42_P513997
A_42_P514027
A_42_P514057
A_42_P514138
A_42_P514198
A_42_P514244
A_42_P514254
A_42_P514419
A_42_P514501
A_42_P514547
A_42_P514585
A_42_P514733
A_42_P514798
A_42_P514868
A_42_P515231
A_42_P515405
A_42_P515783
A_42_P515847
A_42_P515931
A_42_P516009
A_42_P516379
A_42_P516488
A_42_P516537
A_42_P516633
A_42_P516640
A_42_P516758
A_42_P516860
A_42_P517033
A_42_P517060
A_42_P517083
A_42_P517175
A_42_P517278
A_42_P517381
A_42_P517387
A_42_P517399
A_42_P517407
A_42_P517479
A_42_P517535
A_42_P517554
A_42_P517558
A_42_P517659
A_42_P517667
A_42_P517699
A_42_P517788
A_42_P518109
A_42_P518156
A_42_P518167
A_42_P518254
A_42_P518393
A_42_P518441
A_42_P518830
A_42_P518880
A_42_P519311
A_42_P519373
A_42_P519431
A_42_P519648
A_42_P519770
A_42_P519860
A_42_P520349
A_42_P520377
A_42_P520629
A_42_P520891
A_42_P520940
A_42_P521086
A_42_P521387
A_42_P521629
A_42_P521638
A_42_P521742
A_42_P522017
A_42_P522171
A_42_P522285
A_42_P522412
A_42_P522509
A_42_P522653
A_42_P522721
A_42_P522857
A_42_P522899
A_42_P523070
A_42_P523233
A_42_P523357
A_42_P523369
A_42_P523424
A_42_P523440
A_42_P523472
A_42_P523517
A_42_P523579
A_42_P523612
A_42_P523643
A_42_P523768
A_42_P523891
A_42_P524211
A_42_P524312
A_42_P524370
A_42_P524402
A_42_P524460
A_42_P524525
A_42_P524539
A_42_P524577
A_42_P524594
A_42_P524676
A_42_P524851
A_42_P524976
A_42_P525262
A_42_P525447
A_42_P525692
A_42_P525820
A_42_P525928
A_42_P525962
A_42_P526030
A_42_P526097
A_42_P526140
A_42_P526161
A_42_P526203
A_42_P526284
A_42_P526293
A_42_P526362
A_42_P526370
A_42_P526680
A_42_P526712
A_42_P526728
A_42_P526731
A_42_P526877
A_42_P526894
A_42_P526902
A_42_P526910
A_42_P527070
A_42_P527092
A_42_P527101
A_42_P527141
A_42_P527410
A_42_P527724
A_42_P527730
A_42_P527760
A_42_P527788
A_42_P528374
A_42_P528580
A_42_P528619
A_42_P528648
A_42_P528651
A_42_P528691
A_42_P528770
A_42_P528844
A_42_P528891
A_42_P529077
A_42_P529514
A_42_P529681
A_42_P529818
A_42_P529904
A_42_P529936
A_42_P530071
A_42_P530161
A_42_P530171
A_42_P530297
A_42_P530542
A_42_P531078
A_42_P531115
A_42_P531232
A_42_P531254
A_42_P531261
A_42_P531523
A_42_P531540
A_42_P531582
A_42_P531619
A_42_P531701
A_42_P532103
A_42_P532124
A_42_P532205
A_42_P532213
A_42_P532282
A_42_P532458
A_42_P532700
A_42_P533053
A_42_P533091
A_42_P533161
A_42_P533183
A_42_P533232
A_42_P533312
A_42_P533382
A_42_P533394
A_42_P533455
A_42_P533524
A_42_P533611
A_42_P533634
A_42_P533665
A_42_P533685
A_42_P533865
A_42_P533886
A_42_P533921
A_42_P533956
A_42_P533962
A_42_P534021
A_42_P534043
A_42_P534056
A_42_P534068
A_42_P534103
A_42_P534172
A_42_P534501
A_42_P534619
A_42_P534679
A_42_P534732
A_42_P534774
A_42_P534782
A_42_P534813
A_42_P534882
A_42_P534961
A_42_P535056
A_42_P535095
A_42_P535152
A_42_P535510
A_42_P535555
A_42_P535608
A_42_P535644
A_42_P535681
A_42_P535743
A_42_P535764
A_42_P535814
A_42_P535877
A_42_P536326
A_42_P536393
A_42_P536536
A_42_P536564
A_42_P536572
A_42_P536609
A_42_P536681
A_42_P536702
A_42_P536793
A_42_P536811
A_42_P537342
A_42_P537406
A_42_P537443
A_42_P537475
A_42_P537501
A_42_P537516
A_42_P537592
A_42_P537793
A_42_P537957
A_42_P537971
A_42_P538084
A_42_P538210
A_42_P538223
A_42_P538232
A_42_P538268
A_42_P538310
A_42_P538555
A_42_P538670
A_42_P538729
A_42_P538868
A_42_P538888
A_42_P538948
A_42_P539275
A_42_P539285
A_42_P539309
A_42_P539352
A_42_P539382
A_42_P539407
A_42_P539537
A_42_P539738
A_42_P539826
A_42_P539844
A_42_P539917
A_42_P539982
A_42_P540032
A_42_P540121
A_42_P540245
A_42_P540404
A_42_P540451
A_42_P540711
A_42_P540743
A_42_P540774
A_42_P540933
A_42_P540950
A_42_P540972
A_42_P541014
A_42_P541034
A_42_P541067
A_42_P541160
A_42_P541213
A_42_P541608
A_42_P541864
A_42_P541884
A_42_P541962
A_42_P541977
A_42_P542107
A_42_P542185
A_42_P542284
A_42_P542589
A_42_P542716
A_42_P542773
A_42_P542785
A_42_P542960
A_42_P543004
A_42_P543226
A_42_P543417
A_42_P543654
A_42_P543694
A_42_P543715
A_42_P543774
A_42_P543844
A_42_P543986
A_42_P544068
A_42_P544084
A_42_P544108
A_42_P544135
A_42_P544167
A_42_P544321
A_42_P544328
A_42_P544402
A_42_P544487
A_42_P544506
A_42_P544530
A_42_P544569
A_42_P544586
A_42_P544601
A_42_P544648
A_42_P544678
A_42_P545006
A_42_P545059
A_42_P545118
A_42_P545163
A_42_P545209
A_42_P545368
A_42_P545464
A_42_P545909
A_42_P545943
A_42_P545966
A_42_P546054
A_42_P546058
A_42_P546179
A_42_P546266
A_42_P546324
A_42_P546342
A_42_P546376
A_42_P546539
A_42_P546700
A_42_P547021
A_42_P547027
A_42_P547036
A_42_P547057
A_42_P547072
A_42_P547077
A_42_P547184
A_42_P547213
A_42_P547305
A_42_P547338
A_42_P547390
A_42_P547560
A_42_P547588
A_42_P547616
A_42_P547629
A_42_P547659
A_42_P547945
A_42_P547956
A_42_P548067
A_42_P548118
A_42_P548432
A_42_P548750
A_42_P548800
A_42_P548840
A_42_P548921
A_42_P549174
A_42_P549291
A_42_P549443
A_42_P549513
A_42_P549562
A_42_P549655
A_42_P549675
A_42_P549685
A_42_P549715
A_42_P549786
A_42_P549808
A_42_P549825
A_42_P549890
A_42_P549916
A_42_P549942
A_42_P550231
A_42_P550264
A_42_P550282
A_42_P550344
A_42_P550396
A_42_P550456
A_42_P550469
A_42_P550660
A_42_P550745
A_42_P550754
A_42_P550812
A_42_P551104
A_42_P551140
A_42_P551362
A_42_P551540
A_42_P552092
A_42_P552143
A_42_P552192
A_42_P552215
A_42_P552233
A_42_P552250
A_42_P552341
A_42_P552414
A_42_P552441
A_42_P552613
A_42_P552681
A_42_P552906
A_42_P552949
A_42_P553201
A_42_P553319
A_42_P553342
A_42_P553470
A_42_P553611
A_42_P553640
A_42_P553706
A_42_P553907
A_42_P553923
A_42_P553960
A_42_P553993
A_42_P554044
A_42_P554066
A_42_P554157
A_42_P554722
A_42_P554831
A_42_P554845
A_42_P554873
A_42_P554902
A_42_P554936
A_42_P554971
A_42_P555125
A_42_P555131
A_42_P555140
A_42_P555365
A_42_P555470
A_42_P555701
A_42_P555710
A_42_P555725
A_42_P555753
A_42_P555760
A_42_P555780
A_42_P555944
A_42_P556025
A_42_P556062
A_42_P556291
A_42_P556574
A_42_P556595
A_42_P556677
A_42_P556707
A_42_P557293
A_42_P557315
A_42_P557329
A_42_P557394
A_42_P557586
A_42_P557671
A_42_P557928
A_42_P558144
A_42_P558154
A_42_P558196
A_42_P558287
A_42_P558331
A_42_P558349
A_42_P558394
A_42_P558411
A_42_P558445
A_42_P558472
A_42_P558503
A_42_P558522
A_42_P558703
A_42_P558719
A_42_P559034
A_42_P559085
A_42_P559126
A_42_P559264
A_42_P559337
A_42_P559346
A_42_P559389
A_42_P559414
A_42_P559452
A_42_P559722
A_42_P559737
A_42_P559750
A_42_P559831
A_42_P559874
A_42_P559904
A_42_P559948
A_42_P560053
A_42_P560122
A_42_P560288
A_42_P560781
A_42_P560894
A_42_P560914
A_42_P560974
A_42_P561013
A_42_P561355
A_42_P561542
A_42_P561597
A_42_P561616
A_42_P561621
A_42_P561835
A_42_P561946
A_42_P562010
A_42_P562025
A_42_P562315
A_42_P562463
A_42_P562617
A_42_P562625
A_42_P562711
A_42_P562763
A_42_P562842
A_42_P563285
A_42_P563313
A_42_P563382
A_42_P563544
A_42_P563582
A_42_P563612
A_42_P564205
A_42_P564263
A_42_P564289
A_42_P564411
A_42_P564434
A_42_P564492
A_42_P564589
A_42_P564637
A_42_P564665
A_42_P564712
A_42_P564772
A_42_P565061
A_42_P565116
A_42_P565193
A_42_P565275
A_42_P565301
A_42_P565385
A_42_P565412
A_42_P565654
A_42_P565755
A_42_P565917
A_42_P566079
A_42_P566264
A_42_P566353
A_42_P566452
A_42_P566639
A_42_P566772
A_42_P566906
A_42_P567032
A_42_P567075
A_42_P567105
A_42_P567141
A_42_P567164
A_42_P567189
A_42_P567245
A_42_P567268
A_42_P567497
A_42_P567793
A_42_P567871
A_42_P568023
A_42_P568034
A_42_P568117
A_42_P568172
A_42_P568419
A_42_P568664
A_42_P568829
A_42_P568992
A_42_P569393
A_42_P569464
A_42_P569631
A_42_P569708
A_42_P569711
A_42_P569792
A_42_P569822
A_42_P569832
A_42_P569955
A_42_P570241
A_42_P570307
A_42_P570313
A_42_P570326
A_42_P570394
A_42_P570430
A_42_P570595
A_42_P570671
A_42_P570743
A_42_P571216
A_42_P571256
A_42_P571283
A_42_P571388
A_42_P571517
A_42_P571583
A_42_P571617
A_42_P571827
A_42_P571964
A_42_P572092
A_42_P572123
A_42_P572242
A_42_P572350
A_42_P572366
A_42_P572413
A_42_P572461
A_42_P572521
A_42_P572611
A_42_P572997
A_42_P573023
A_42_P573084
A_42_P573155
A_42_P573191
A_42_P573380
A_42_P573432
A_42_P573441
A_42_P573578
A_42_P573643
A_42_P573782
A_42_P573791
A_42_P574006
A_42_P574036
A_42_P574087
A_42_P574099
A_42_P574153
A_42_P574182
A_42_P574559
A_42_P574651
A_42_P574719
A_42_P574731
A_42_P574741
A_42_P574771
A_42_P574781
A_42_P574814
A_42_P574919
A_42_P574960
A_42_P574967
A_42_P574973
A_42_P575015
A_42_P575034
A_42_P575091
A_42_P575138
A_42_P575261
A_42_P575398
A_42_P575557
A_42_P575603
A_42_P575775
A_42_P575864
A_42_P575971
A_42_P576013
A_42_P576115
A_42_P576315
A_42_P576446
A_42_P576472
A_42_P576497
A_42_P576621
A_42_P576632
A_42_P576718
A_42_P576731
A_42_P576823
A_42_P576833
A_42_P576925
A_42_P576953
A_42_P576996
A_42_P577052
A_42_P577061
A_42_P577136
A_42_P577236
A_42_P577311
A_42_P577353
A_42_P577412
A_42_P577431
A_42_P577493
A_42_P577533
A_42_P577543
A_42_P577893
A_42_P577998
A_42_P578127
A_42_P578144
A_42_P578246
A_42_P578563
A_42_P578839
A_42_P578947
A_42_P578953
A_42_P579007
A_42_P579185
A_42_P579305
A_42_P579354
A_42_P579434
A_42_P579593
A_42_P579964
A_42_P579984
A_42_P580045
A_42_P580305
A_42_P580437
A_42_P580636
A_42_P580724
A_42_P580805
A_42_P580844
A_42_P580973
A_42_P581001
A_42_P581043
A_42_P581060
A_42_P581069
A_42_P581075
A_42_P581135
A_42_P581158
A_42_P581488
A_42_P581634
A_42_P581645
A_42_P581845
A_42_P581863
A_42_P581957
A_42_P582004
A_42_P582028
A_42_P582092
A_42_P582137
A_42_P582353
A_42_P582378
A_42_P582415
A_42_P582467
A_42_P582716
A_42_P582747
A_42_P582808
A_42_P582963
A_42_P583047
A_42_P583113
A_42_P583204
A_42_P583409
A_42_P583487
A_42_P583494
A_42_P583524
A_42_P583539
A_42_P583546
A_42_P583782
A_42_P583835
A_42_P584179
A_42_P584188
A_42_P584216
A_42_P584293
A_42_P584491
A_42_P584526
A_42_P585119
A_42_P585155
A_42_P585223
A_42_P585285
A_42_P585426
A_42_P585530
A_42_P585627
A_42_P586025
A_42_P586064
A_42_P586141
A_42_P586154
A_42_P586256
A_42_P586270
A_42_P586361
A_42_P586380
A_42_P586607
A_42_P586681
A_42_P586687
A_42_P586745
A_42_P586761
A_42_P586917
A_42_P586939
A_42_P587084
A_42_P587100
A_42_P587108
A_42_P587149
A_42_P587167
A_42_P587255
A_42_P587659
A_42_P587814
A_42_P587905
A_42_P587914
A_42_P587942
A_42_P588001
A_42_P588036
A_42_P588096
A_42_P588106
A_42_P588606
A_42_P588618
A_42_P588626
A_42_P588738
A_42_P588747
A_42_P588783
A_42_P588785
A_42_P588869
A_42_P588915
A_42_P588935
A_42_P589114
A_42_P589201
A_42_P589259
A_42_P589390
A_42_P589405
A_42_P589551
A_42_P589570
A_42_P589597
A_42_P589632
A_42_P589657
A_42_P589726
A_42_P590239
A_42_P590280
A_42_P590310
A_42_P590320
A_42_P590436
A_42_P590521
A_42_P590587
A_42_P590667
A_42_P591057
A_42_P591188
A_42_P591245
A_42_P591336
A_42_P591344
A_42_P591374
A_42_P591460
A_42_P591469
A_42_P591516
A_42_P591555
A_42_P591665
A_42_P591830
A_42_P591944
A_42_P592013
A_42_P592054
A_42_P592094
A_42_P592144
A_42_P592157
A_42_P592205
A_42_P592298
A_42_P592363
A_42_P592385
A_42_P592404
A_42_P592424
A_42_P592442
A_42_P592615
A_42_P592981
A_42_P592983
A_42_P593033
A_42_P593123
A_42_P593704
A_42_P593767
A_42_P593794
A_42_P593817
A_42_P593930
A_42_P593969
A_42_P593993
A_42_P594008
A_42_P594023
A_42_P594056
A_42_P594156
A_42_P594194
A_42_P594228
A_42_P594371
A_42_P594587
A_42_P594613
A_42_P594699
A_42_P594793
A_42_P594863
A_42_P594878
A_42_P594913
A_42_P594943
A_42_P595217
A_42_P595230
A_42_P595361
A_42_P595403
A_42_P595630
A_42_P595653
A_42_P595731
A_42_P595814
A_42_P595828
A_42_P595923
A_42_P596043
A_42_P596050
A_42_P596305
A_42_P596611
A_42_P596703
A_42_P596851
A_42_P597042
A_42_P597134
A_42_P597232
A_42_P597258
A_42_P597340
A_42_P597354
A_42_P597362
A_42_P597432
A_42_P597474
A_42_P597560
A_42_P597580
A_42_P597659
A_42_P597671
A_42_P597724
A_42_P597927
A_42_P598137
A_42_P598181
A_42_P598365
A_42_P598453
A_42_P598473
A_42_P598501
A_42_P598560
A_42_P598602
A_42_P598749
A_42_P598831
A_42_P598934
A_42_P598965
A_42_P599062
A_42_P599074
A_42_P599080
A_42_P599210
A_42_P599412
A_42_P599440
A_42_P600031
A_42_P600052
A_42_P600162
A_42_P600173
A_42_P600275
A_42_P600777
A_42_P600796
A_42_P601000
A_42_P601014
A_42_P601021
A_42_P601104
A_42_P601185
A_42_P601398
A_42_P601461
A_42_P601490
A_42_P601503
A_42_P601568
A_42_P601737
A_42_P601756
A_42_P601792
A_42_P601802
A_42_P601815
A_42_P601850
A_42_P601920
A_42_P601950
A_42_P601961
A_42_P602039
A_42_P602097
A_42_P602183
A_42_P602472
A_42_P602511
A_42_P602540
A_42_P602570
A_42_P602603
A_42_P602662
A_42_P602694
A_42_P602724
A_42_P602768
A_42_P602794
A_42_P602861
A_42_P602880
A_42_P602903
A_42_P602996
A_42_P603213
A_42_P603447
A_42_P603461
A_42_P603500
A_42_P603524
A_42_P603536
A_42_P603585
A_42_P603656
A_42_P603670
A_42_P603693
A_42_P603716
A_42_P603729
A_42_P603864
A_42_P603951
A_42_P604160
A_42_P604310
A_42_P604382
A_42_P604399
A_42_P604425
A_42_P604490
A_42_P604638
A_42_P604644
A_42_P605186
A_42_P605227
A_42_P605237
A_42_P605256
A_42_P605541
A_42_P605932
A_42_P605961
A_42_P605985
A_42_P606003
A_42_P606011
A_42_P606073
A_42_P606133
A_42_P606156
A_42_P606162
A_42_P606300
A_42_P606358
A_42_P606525
A_42_P606605
A_42_P606803
A_42_P606815
A_42_P606890
A_42_P606938
A_42_P607012
A_42_P607026
A_42_P607039
A_42_P607061
A_42_P607083
A_42_P607092
A_42_P607183
A_42_P607291
A_42_P607568
A_42_P607718
A_42_P607720
A_42_P607853
A_42_P608204
A_42_P608572
A_42_P608682
A_42_P608713
A_42_P608759
A_42_P608819
A_42_P608952
A_42_P609392
A_42_P609418
A_42_P609522
A_42_P609527
A_42_P609589
A_42_P609627
A_42_P609678
A_42_P609940
A_42_P610052
A_42_P610121
A_42_P610149
A_42_P610451
A_42_P610491
A_42_P610629
A_42_P610733
A_42_P610788
A_42_P610811
A_42_P611067
A_42_P611127
A_42_P611397
A_42_P611423
A_42_P611530
A_42_P611638
A_42_P611798
A_42_P611841
A_42_P611963
A_42_P611994
A_42_P612089
A_42_P612135
A_42_P612157
A_42_P612220
A_42_P612297
A_42_P612412
A_42_P612449
A_42_P612476
A_42_P612834
A_42_P612910
A_42_P612939
A_42_P612977
A_42_P613024
A_42_P613081
A_42_P613092
A_42_P613628
A_42_P613769
A_42_P613813
A_42_P613818
A_42_P613889
A_42_P613929
A_42_P614046
A_42_P614061
A_42_P614217
A_42_P614468
A_42_P614689
A_42_P614711
A_42_P614837
A_42_P614859
A_42_P614909
A_42_P614965
A_42_P614984
A_42_P615039
A_42_P615747
A_42_P615851
A_42_P616279
A_42_P616287
A_42_P616384
A_42_P616400
A_42_P616434
A_42_P616485
A_42_P616505
A_42_P616545
A_42_P616746
A_42_P616769
A_42_P616856
A_42_P616999
A_42_P617230
A_42_P617266
A_42_P617498
A_42_P617534
A_42_P617594
A_42_P617606
A_42_P617670
A_42_P617710
A_42_P617806
A_42_P617941
A_42_P618185
A_42_P618274
A_42_P618334
A_42_P618414
A_42_P618470
A_42_P618538
A_42_P618944
A_42_P618979
A_42_P619028
A_42_P619038
A_42_P619056
A_42_P619110
A_42_P619114
A_42_P619152
A_42_P619174
A_42_P619227
A_42_P619245
A_42_P619445
A_42_P619526
A_42_P619546
A_42_P619844
A_42_P619917
A_42_P619926
A_42_P619934
A_42_P619957
A_42_P620006
A_42_P620042
A_42_P620064
A_42_P620095
A_42_P620252
A_42_P620263
A_42_P620685
A_42_P620762
A_42_P620788
A_42_P620907
A_42_P620915
A_42_P620921
A_42_P620975
A_42_P621023
A_42_P621063
A_42_P621101
A_42_P621434
A_42_P621470
A_42_P621484
A_42_P621602
A_42_P621642
A_42_P621686
A_42_P621856
A_42_P621864
A_42_P621872
A_42_P621882
A_42_P621952
A_42_P622122
A_42_P622222
A_42_P622347
A_42_P622436
A_42_P622574
A_42_P622591
A_42_P622614
A_42_P622661
A_42_P622681
A_42_P622726
A_42_P622746
A_42_P622913
A_42_P623358
A_42_P623368
A_42_P623374
A_42_P623429
A_42_P623435
A_42_P623515
A_42_P623545
A_42_P623551
A_42_P623609
A_42_P623693
A_42_P623733
A_42_P623792
A_42_P624092
A_42_P624111
A_42_P624251
A_42_P624333
A_42_P624363
A_42_P624376
A_42_P624382
A_42_P624446
A_42_P624522
A_42_P624659
A_42_P624726
A_42_P624985
A_42_P625093
A_42_P625167
A_42_P625334
A_42_P625415
A_42_P625531
A_42_P625546
A_42_P625631
A_42_P625692
A_42_P625971
A_42_P626033
A_42_P626104
A_42_P626150
A_42_P626272
A_42_P626281
A_42_P626430
A_42_P626603
A_42_P626836
A_42_P626851
A_42_P626872
A_42_P626933
A_42_P626942
A_42_P626964
A_42_P627030
A_42_P627101
A_42_P627151
A_42_P627169
A_42_P627219
A_42_P627394
A_42_P627436
A_42_P627506
A_42_P627572
A_42_P627798
A_42_P627998
A_42_P628013
A_42_P628030
A_42_P628098
A_42_P628409
A_42_P628421
A_42_P628435
A_42_P628588
A_42_P628652
A_42_P628686
A_42_P628709
A_42_P628839
A_42_P628853
A_42_P628953
A_42_P628967
A_42_P628981
A_42_P629062
A_42_P629370
A_42_P629419
A_42_P629457
A_42_P629737
A_42_P629760
A_42_P630260
A_42_P630269
A_42_P630342
A_42_P630511
A_42_P630562
A_42_P630623
A_42_P630663
A_42_P631128
A_42_P631319
A_42_P631473
A_42_P631493
A_42_P631500
A_42_P631660
A_42_P631992
A_42_P632017
A_42_P632018
A_42_P632328
A_42_P632361
A_42_P632410
A_42_P632453
A_42_P632463
A_42_P632498
A_42_P632791
A_42_P633479
A_42_P633958
A_42_P634019
A_42_P634224
A_42_P634231
A_42_P634259
A_42_P634349
A_42_P634560
A_42_P634567
A_42_P634578
A_42_P634604
A_42_P634850
A_42_P634860
A_42_P634872
A_42_P634910
A_42_P634993
A_42_P635007
A_42_P635019
A_42_P635066
A_42_P635146
A_42_P635228
A_42_P635396
A_42_P635514
A_42_P635666
A_42_P635683
A_42_P635728
A_42_P635760
A_42_P635873
A_42_P636022
A_42_P636401
A_42_P636490
A_42_P636498
A_42_P636566
A_42_P636616
A_42_P636651
A_42_P636660
A_42_P636761
A_42_P637122
A_42_P637189
A_42_P637279
A_42_P637529
A_42_P637583
A_42_P637618
A_42_P637703
A_42_P637828
A_42_P638128
A_42_P638174
A_42_P638191
A_42_P638200
A_42_P638214
A_42_P638249
A_42_P638294
A_42_P638318
A_42_P638328
A_42_P638361
A_42_P638374
A_42_P638410
A_42_P638452
A_42_P638474
A_42_P638494
A_42_P638518
A_42_P638529
A_42_P638620
A_42_P638884
A_42_P639027
A_42_P639047
A_42_P639149
A_42_P639188
A_42_P639249
A_42_P639256
A_42_P639337
A_42_P639362
A_42_P639394
A_42_P639578
A_42_P640019
A_42_P640213
A_42_P640277
A_42_P640628
A_42_P640747
A_42_P640791
A_42_P640807
A_42_P640813
A_42_P640856
A_42_P640923
A_42_P641004
A_42_P641082
A_42_P641107
A_42_P641196
A_42_P641234
A_42_P641323
A_42_P641393
A_42_P641418
A_42_P641672
A_42_P641776
A_42_P641812
A_42_P641915
A_42_P641929
A_42_P641943
A_42_P642263
A_42_P642415
A_42_P642507
A_42_P642575
A_42_P642724
A_42_P642763
A_42_P642893
A_42_P642927
A_42_P642998
A_42_P643012
A_42_P643290
A_42_P643500
A_42_P643574
A_42_P643622
A_42_P643868
A_42_P644051
A_42_P644211
A_42_P644221
A_42_P644352
A_42_P644432
A_42_P644465
A_42_P644641
A_42_P644662
A_42_P644687
A_42_P644877
A_42_P644989
A_42_P645002
A_42_P645110
A_42_P645142
A_42_P645183
A_42_P645312
A_42_P645365
A_42_P645376
A_42_P646175
A_42_P646241
A_42_P646252
A_42_P646305
A_42_P646567
A_42_P646937
A_42_P646942
A_42_P646976
A_42_P646991
A_42_P647027
A_42_P647061
A_42_P647072
A_42_P647093
A_42_P647128
A_42_P647176
A_42_P647500
A_42_P647599
A_42_P647710
A_42_P647738
A_42_P647802
A_42_P647806
A_42_P647866
A_42_P648006
A_42_P648055
A_42_P648200
A_42_P648207
A_42_P648532
A_42_P648597
A_42_P648606
A_42_P648707
A_42_P648716
A_42_P648741
A_42_P648762
A_42_P648779
A_42_P648800
A_42_P648862
A_42_P648927
A_42_P648996
A_42_P649121
A_42_P649386
A_42_P649672
A_42_P649762
A_42_P649768
A_42_P649783
A_42_P649879
A_42_P649891
A_42_P649912
A_42_P650286
A_42_P650470
A_42_P650487
A_42_P650571
A_42_P650592
A_42_P650656
A_42_P650795
A_42_P651178
A_42_P651285
A_42_P651297
A_42_P651334
A_42_P651340
A_42_P651403
A_42_P651497
A_42_P651632
A_42_P651681
A_42_P651928
A_42_P651991
A_42_P652218
A_42_P652239
A_42_P652275
A_42_P652296
A_42_P652342
A_42_P652357
A_42_P652369
A_42_P652419
A_42_P652435
A_42_P652586
A_42_P652897
A_42_P652975
A_42_P653257
A_42_P653332
A_42_P653673
A_42_P653759
A_42_P653827
A_42_P653895
A_42_P653911
A_42_P653978
A_42_P654018
A_42_P654031
A_42_P654061
A_42_P654083
A_42_P654156
A_42_P654166
A_42_P654195
A_42_P654538
A_42_P654578
A_42_P654785
A_42_P654862
A_42_P654865
A_42_P654878
A_42_P654895
A_42_P655044
A_42_P655067
A_42_P655076
A_42_P655099
A_42_P655509
A_42_P655620
A_42_P655660
A_42_P655728
A_42_P655825
A_42_P655897
A_42_P655969
A_42_P656225
A_42_P656383
A_42_P656389
A_42_P656417
A_42_P656468
A_42_P656476
A_42_P656513
A_42_P656544
A_42_P656703
A_42_P656742
A_42_P656760
A_42_P656898
A_42_P657538
A_42_P657606
A_42_P657748
A_42_P657933
A_42_P658169
A_42_P658217
A_42_P658220
A_42_P658552
A_42_P658562
A_42_P658730
A_42_P658758
A_42_P658935
A_42_P658986
A_42_P659020
A_42_P659080
A_42_P659242
A_42_P659417
A_42_P659489
A_42_P659792
A_42_P659799
A_42_P659994
A_42_P660036
A_42_P660046
A_42_P660048
A_42_P660068
A_42_P660173
A_42_P660178
A_42_P660193
A_42_P660698
A_42_P660732
A_42_P660774
A_42_P660872
A_42_P660887
A_42_P661017
A_42_P661018
A_42_P661065
A_42_P661069
A_42_P661143
A_42_P661158
A_42_P661203
A_42_P661600
A_42_P661637
A_42_P661684
A_42_P661690
A_42_P661782
A_42_P661837
A_42_P661853
A_42_P661945
A_42_P661950
A_42_P662062
A_42_P662543
A_42_P662561
A_42_P662683
A_42_P662733
A_42_P662743
A_42_P662788
A_42_P662825
A_42_P663085
A_42_P663234
A_42_P663336
A_42_P663350
A_42_P663424
A_42_P663558
A_42_P663592
A_42_P664109
A_42_P664121
A_42_P664144
A_42_P664185
A_42_P664238
A_42_P664299
A_42_P664338
A_42_P664383
A_42_P664472
A_42_P664501
A_42_P664520
A_42_P664719
A_42_P665009
A_42_P665070
A_42_P665106
A_42_P665139
A_42_P665149
A_42_P665319
A_42_P665435
A_42_P665509
A_42_P665774
A_42_P665841
A_42_P665879
A_42_P665903
A_42_P665941
A_42_P666030
A_42_P666065
A_42_P666090
A_42_P666102
A_42_P666128
A_42_P666183
A_42_P666200
A_42_P666226
A_42_P666233
A_42_P666259
A_42_P666293
A_42_P666542
A_42_P666843
A_42_P666894
A_42_P666926
A_42_P666951
A_42_P667000
A_42_P667100
A_42_P667121
A_42_P667133
A_42_P667148
A_42_P667220
A_42_P667583
A_42_P667600
A_42_P667696
A_42_P667708
A_42_P667719
A_42_P667744
A_42_P667862
A_42_P667879
A_42_P667899
A_42_P667994
A_42_P668002
A_42_P668042
A_42_P668321
A_42_P668600
A_42_P668623
A_42_P668682
A_42_P668800
A_42_P669409
A_42_P669461
A_42_P669492
A_42_P669501
A_42_P669564
A_42_P669572
A_42_P669609
A_42_P669630
A_42_P669659
A_42_P669739
A_42_P669756
A_42_P669885
A_42_P669907
A_42_P669970
A_42_P669993
A_42_P670361
A_42_P670371
A_42_P670500
A_42_P670580
A_42_P670614
A_42_P670707
A_42_P670901
A_42_P670964
A_42_P671171
A_42_P671188
A_42_P671190
A_42_P671206
A_42_P671364
A_42_P671389
A_42_P671406
A_42_P671502
A_42_P671576
A_42_P671635
A_42_P671665
A_42_P671800
A_42_P671971
A_42_P672038
A_42_P672071
A_42_P672132
A_42_P672139
A_42_P672192
A_42_P672217
A_42_P672273
A_42_P672413
A_42_P672425
A_42_P672480
A_42_P672490
A_42_P672582
A_42_P672662
A_42_P672907
A_42_P673095
A_42_P673150
A_42_P673212
A_42_P673309
A_42_P673370
A_42_P673826
A_42_P673905
A_42_P674000
A_42_P674018
A_42_P674174
A_42_P674200
A_42_P674289
A_42_P674598
A_42_P674623
A_42_P674637
A_42_P674683
A_42_P674742
A_42_P674786
A_42_P674856
A_42_P674991
A_42_P675041
A_42_P675139
A_42_P675179
A_42_P675285
A_42_P675325
A_42_P675372
A_42_P675453
A_42_P675672
A_42_P675698
A_42_P675747
A_42_P675779
A_42_P675860
A_42_P675879
A_42_P675890
A_42_P676239
A_42_P676304
A_42_P676364
A_42_P676430
A_42_P676563
A_42_P676630
A_42_P676694
A_42_P676860
A_42_P677059
A_42_P677337
A_42_P677417
A_42_P677513
A_42_P677580
A_42_P677628
A_42_P677662
A_42_P677742
A_42_P677866
A_42_P678062
A_42_P678129
A_42_P678166
A_42_P678263
A_42_P678279
A_42_P678305
A_42_P678330
A_42_P678378
A_42_P678430
A_42_P678530
A_42_P678833
A_42_P678870
A_42_P678891
A_42_P679004
A_42_P679132
A_42_P679233
A_42_P679251
A_42_P679269
A_42_P679295
A_42_P679303
A_42_P679312
A_42_P679342
A_42_P679371
A_42_P679547
A_42_P679828
A_42_P679974
A_42_P680121
A_42_P680150
A_42_P680360
A_42_P680381
A_42_P680570
A_42_P680605
A_42_P680702
A_42_P680714
A_42_P680720
A_42_P680760
A_42_P680945
A_42_P680991
A_42_P681012
A_42_P681123
A_42_P681230
A_42_P681251
A_42_P681326
A_42_P681517
A_42_P681533
A_42_P681580
A_42_P681634
A_42_P681650
A_42_P681801
A_42_P681890
A_42_P681939
A_42_P682275
A_42_P682344
A_42_P682393
A_42_P682435
A_42_P682526
A_42_P682533
A_42_P682589
A_42_P682853
A_42_P682860
A_42_P682875
A_42_P683091
A_42_P683140
A_42_P683328
A_42_P683472
A_42_P683493
A_42_P683554
A_42_P683634
A_42_P683681
A_42_P683757
A_42_P683837
A_42_P683840
A_42_P684108
A_42_P684223
A_42_P684370
A_42_P684516
A_42_P684538
A_42_P685007
A_42_P685145
A_42_P685227
A_42_P685287
A_42_P685320
A_42_P685330
A_42_P685356
A_42_P685406
A_42_P685418
A_42_P685869
A_42_P685974
A_42_P686055
A_42_P686316
A_42_P686362
A_42_P686879
A_42_P686967
A_42_P686977
A_42_P686985
A_42_P687025
A_42_P687100
A_42_P687121
A_42_P687154
A_42_P687598
A_42_P687645
A_42_P687756
A_42_P688076
A_42_P688266
A_42_P688320
A_42_P688515
A_42_P688583
A_42_P688604
A_42_P688802
A_42_P688826
A_42_P688948
A_42_P689013
A_42_P689050
A_42_P689139
A_42_P689416
A_42_P689461
A_42_P689696
A_42_P689755
A_42_P689873
A_42_P689905
A_42_P690198
A_42_P690223
A_42_P690274
A_42_P690300
A_42_P690349
A_42_P690382
A_42_P690425
A_42_P690463
A_42_P690520
A_42_P690569
A_42_P690616
A_42_P690712
A_42_P690976
A_42_P691199
A_42_P691249
A_42_P691279
A_42_P691317
A_42_P691328
A_42_P691409
A_42_P691497
A_42_P691626
A_42_P691707
A_42_P691876
A_42_P691927
A_42_P692054
A_42_P692209
A_42_P692306
A_42_P692317
A_42_P692406
A_42_P692476
A_42_P692926
A_42_P693011
A_42_P693050
A_42_P693063
A_42_P693093
A_42_P693122
A_42_P693156
A_42_P693191
A_42_P693289
A_42_P693316
A_42_P693460
A_42_P693821
A_42_P693948
A_42_P694105
A_42_P694151
A_42_P694171
A_42_P694523
A_42_P694644
A_42_P694656
A_42_P694766
A_42_P694785
A_42_P694928
A_42_P695017
A_42_P695042
A_42_P695362
A_42_P695401
A_42_P695476
A_42_P695531
A_42_P695669
A_42_P695722
A_42_P695770
A_42_P695972
A_42_P696282
A_42_P696338
A_42_P696350
A_42_P696500
A_42_P696751
A_42_P696769
A_42_P697166
A_42_P697175
A_42_P697320
A_42_P697344
A_42_P697471
A_42_P697492
A_42_P697534
A_42_P697616
A_42_P697693
A_42_P697962
A_42_P698150
A_42_P698240
A_42_P698310
A_42_P698372
A_42_P698403
A_42_P698520
A_42_P698740
A_42_P698882
A_42_P698961
A_42_P698972
A_42_P699114
A_42_P699162
A_42_P699169
A_42_P699187
A_42_P699513
A_42_P699853
A_42_P699937
A_42_P699959
A_42_P699979
A_42_P700116
A_42_P700230
A_42_P700319
A_42_P700646
A_42_P700753
A_42_P700829
A_42_P700842
A_42_P700898
A_42_P700971
A_42_P701129
A_42_P701161
A_42_P701169
A_42_P701480
A_42_P701582
A_42_P701698
A_42_P701789
A_42_P701813
A_42_P701824
A_42_P701840
A_42_P701848
A_42_P701922
A_42_P701991
A_42_P702040
A_42_P702073
A_42_P702198
A_42_P702384
A_42_P702550
A_42_P702581
A_42_P702611
A_42_P702695
A_42_P702729
A_42_P702752
A_42_P702933
A_42_P702941
A_42_P702991
A_42_P703375
A_42_P703397
A_42_P703439
A_42_P703486
A_42_P703548
A_42_P703611
A_42_P703688
A_42_P703701
A_42_P703751
A_42_P703772
A_42_P703819
A_42_P704131
A_42_P704148
A_42_P704218
A_42_P704258
A_42_P704269
A_42_P704280
A_42_P704363
A_42_P704370
A_42_P704479
A_42_P704489
A_42_P704648
A_42_P704784
A_42_P704824
A_42_P704869
A_42_P704965
A_42_P705059
A_42_P705083
A_42_P705090
A_42_P705229
A_42_P705309
A_42_P705413
A_42_P705844
A_42_P706189
A_42_P706226
A_42_P706230
A_42_P706278
A_42_P706317
A_42_P706350
A_42_P706644
A_42_P706831
A_42_P706844
A_42_P706941
A_42_P707010
A_42_P707114
A_42_P707132
A_42_P707169
A_42_P707214
A_42_P707230
A_42_P707369
A_42_P707571
A_42_P707617
A_42_P707632
A_42_P707818
A_42_P707838
A_42_P707879
A_42_P708060
A_42_P708091
A_42_P708181
A_42_P708448
A_42_P708480
A_42_P708586
A_42_P708593
A_42_P708614
A_42_P708782
A_42_P708819
A_42_P708860
A_42_P708873
A_42_P709423
A_42_P709470
A_42_P709525
A_42_P709720
A_42_P709789
A_42_P710191
A_42_P710309
A_42_P710325
A_42_P710382
A_42_P710472
A_42_P710496
A_42_P710659
A_42_P710738
A_42_P710842
A_42_P710870
A_42_P710893
A_42_P711158
A_42_P711256
A_42_P711317
A_42_P711368
A_42_P711481
A_42_P711510
A_42_P711620
A_42_P711960
A_42_P712191
A_42_P712209
A_42_P712313
A_42_P712329
A_42_P712460
A_42_P712494
A_42_P712650
A_42_P712890
A_42_P712990
A_42_P713039
A_42_P713132
A_42_P713290
A_42_P713790
A_42_P713831
A_42_P713844
A_42_P713907
A_42_P713914
A_42_P714133
A_42_P714150
A_42_P714171
A_42_P714245
A_42_P714424
A_42_P714723
A_42_P714842
A_42_P714990
A_42_P715680
A_42_P715694
A_42_P715712
A_42_P715799
A_42_P715836
A_42_P715976
A_42_P716352
A_42_P716371
A_42_P716449
A_42_P716512
A_42_P716553
A_42_P716570
A_42_P716680
A_42_P716761
A_42_P717068
A_42_P717096
A_42_P717175
A_42_P717218
A_42_P717322
A_42_P717482
A_42_P717561
A_42_P717602
A_42_P717631
A_42_P717773
A_42_P717783
A_42_P717910
A_42_P718163
A_42_P718191
A_42_P718331
A_42_P718381
A_42_P718426
A_42_P718553
A_42_P718970
A_42_P719042
A_42_P719241
A_42_P719254
A_42_P719285
A_42_P719620
A_42_P719690
A_42_P719950
A_42_P720140
A_42_P720155
A_42_P720197
A_42_P720228
A_42_P720417
A_42_P720521
A_42_P720636
A_42_P720741
A_42_P720815
A_42_P720831
A_42_P721007
A_42_P721011
A_42_P721048
A_42_P721286
A_42_P721590
A_42_P721637
A_42_P721655
A_42_P721810
A_42_P721851
A_42_P721883
A_42_P721911
A_42_P722152
A_42_P722322
A_42_P722564
A_42_P722631
A_42_P722745
A_42_P722761
A_42_P722781
A_42_P722862
A_42_P722870
A_42_P722994
A_42_P723250
A_42_P723403
A_42_P723470
A_42_P723537
A_42_P723540
A_42_P723574
A_42_P723641
A_42_P723654
A_42_P724059
A_42_P724142
A_42_P724231
A_42_P724331
A_42_P724535
A_42_P724988
A_42_P725180
A_42_P725214
A_42_P725284
A_42_P725343
A_42_P725442
A_42_P725471
A_42_P725977
A_42_P726120
A_42_P726132
A_42_P726223
A_42_P726234
A_42_P726273
A_42_P726293
A_42_P726351
A_42_P726392
A_42_P726481
A_42_P726510
A_42_P726765
A_42_P726974
A_42_P726994
A_42_P727000
A_42_P727016
A_42_P727022
A_42_P727040
A_42_P727078
A_42_P727136
A_42_P727231
A_42_P727341
A_42_P727368
A_42_P727530
A_42_P727662
A_42_P727711
A_42_P727768
A_42_P727810
A_42_P727984
A_42_P728032
A_42_P728063
A_42_P728081
A_42_P728542
A_42_P728667
A_42_P728767
A_42_P728771
A_42_P728823
A_42_P728887
A_42_P729012
A_42_P729511
A_42_P729693
A_42_P729711
A_42_P729775
A_42_P730037
A_42_P730160
A_42_P730178
A_42_P730229
A_42_P730292
A_42_P730370
A_42_P730438
A_42_P730667
A_42_P730684
A_42_P730688
A_42_P730748
A_42_P730779
A_42_P730800
A_42_P730970
A_42_P731208
A_42_P731280
A_42_P731366
A_42_P731472
A_42_P731494
A_42_P731510
A_42_P731936
A_42_P731951
A_42_P732101
A_42_P732126
A_42_P732189
A_42_P732251
A_42_P732259
A_42_P732291
A_42_P732437
A_42_P732483
A_42_P732544
A_42_P733008
A_42_P733027
A_42_P733195
A_42_P733209
A_42_P733254
A_42_P733338
A_42_P733352
A_42_P733608
A_42_P733634
A_42_P733671
A_42_P733814
A_42_P733847
A_42_P733859
A_42_P733962
A_42_P734017
A_42_P734094
A_42_P734401
A_42_P734649
A_42_P734688
A_42_P734765
A_42_P734768
A_42_P734824
A_42_P734842
A_42_P735009
A_42_P735051
A_42_P735218
A_42_P735279
A_42_P735297
A_42_P735417
A_42_P735428
A_42_P735502
A_42_P735544
A_42_P735549
A_42_P735692
A_42_P735730
A_42_P735796
A_42_P735829
A_42_P735900
A_42_P735934
A_42_P736390
A_42_P736436
A_42_P736468
A_42_P736489
A_42_P736509
A_42_P736530
A_42_P736546
A_42_P736573
A_42_P736590
A_42_P736720
A_42_P736880
A_42_P736919
A_42_P737148
A_42_P737320
A_42_P737365
A_42_P737428
A_42_P737455
A_42_P737489
A_42_P737542
A_42_P737680
A_42_P737844
A_42_P738091
A_42_P738153
A_42_P738212
A_42_P738277
A_42_P738318
A_42_P738380
A_42_P738421
A_42_P738438
A_42_P738549
A_42_P738559
A_42_P738608
A_42_P738808
A_42_P739047
A_42_P739199
A_42_P739299
A_42_P739322
A_42_P739344
A_42_P739364
A_42_P739378
A_42_P739428
A_42_P739761
A_42_P739860
A_42_P739929
A_42_P739948
A_42_P740012
A_42_P740080
A_42_P740221
A_42_P740719
A_42_P740754
A_42_P740759
A_42_P740939
A_42_P740980
A_42_P740989
A_42_P741027
A_42_P741034
A_42_P741199
A_42_P741307
A_42_P741556
A_42_P741783
A_42_P741992
A_42_P742084
A_42_P742341
A_42_P742797
A_42_P742809
A_42_P742882
A_42_P742936
A_42_P743182
A_42_P743200
A_42_P743267
A_42_P743447
A_42_P743541
A_42_P743555
A_42_P743580
A_42_P743601
A_42_P743682
A_42_P743695
A_42_P743847
A_42_P743892
A_42_P743994
A_42_P744033
A_42_P744291
A_42_P744380
A_42_P744398
A_42_P744416
A_42_P744431
A_42_P744495
A_42_P744609
A_42_P744742
A_42_P745158
A_42_P745206
A_42_P745356
A_42_P745378
A_42_P745441
A_42_P745470
A_42_P745490
A_42_P745518
A_42_P745802
A_42_P745958
A_42_P746029
A_42_P746089
A_42_P746258
A_42_P746659
A_42_P746838
A_42_P746858
A_42_P746868
A_42_P746943
A_42_P746988
A_42_P747010
A_42_P747022
A_42_P747039
A_42_P747142
A_42_P747528
A_42_P747679
A_42_P747930
A_42_P748004
A_42_P748092
A_42_P748154
A_42_P748190
A_42_P748239
A_42_P748540
A_42_P748588
A_42_P748718
A_42_P748822
A_42_P748850
A_42_P748910
A_42_P748948
A_42_P749154
A_42_P749222
A_42_P749446
A_42_P749478
A_42_P749532
A_42_P749550
A_42_P749560
A_42_P749591
A_42_P750113
A_42_P750181
A_42_P750239
A_42_P750274
A_42_P750299
A_42_P750317
A_42_P750409
A_42_P750511
A_42_P750554
A_42_P750622
A_42_P750683
A_42_P750898
A_42_P751094
A_42_P751124
A_42_P751212
A_42_P751345
A_42_P751390
A_42_P751418
A_42_P751461
A_42_P751562
A_42_P751842
A_42_P752034
A_42_P752055
A_42_P752112
A_42_P752134
A_42_P752208
A_42_P752416
A_42_P752596
A_42_P752796
A_42_P752834
A_42_P752853
A_42_P752901
A_42_P752916
A_42_P752974
A_42_P752988
A_42_P753118
A_42_P753304
A_42_P753326
A_42_P753398
A_42_P753429
A_42_P753456
A_42_P753601
A_42_P753813
A_42_P753935
A_42_P753965
A_42_P753994
A_42_P754122
A_42_P754242
A_42_P754464
A_42_P754778
A_42_P754784
A_42_P754934
A_42_P755060
A_42_P755367
A_42_P755381
A_42_P755414
A_42_P755507
A_42_P755586
A_42_P755624
A_42_P755634
A_42_P755726
A_42_P755736
A_42_P755754
A_42_P755831
A_42_P755887
A_42_P755903
A_42_P756092
A_42_P756235
A_42_P756386
A_42_P756476
A_42_P756690
A_42_P756706
A_42_P756753
A_42_P756785
A_42_P757072
A_42_P757178
A_42_P757223
A_42_P757323
A_42_P757337
A_42_P757414
A_42_P757573
A_42_P757932
A_42_P758013
A_42_P758122
A_42_P758220
A_42_P758450
A_42_P758454
A_42_P758492
A_42_P759104
A_42_P759159
A_42_P759192
A_42_P759340
A_42_P759364
A_42_P759392
A_42_P759419
A_42_P759444
A_42_P759524
A_42_P759827
A_42_P759843
A_42_P759965
A_42_P759993
A_42_P760012
A_42_P760051
A_42_P760177
A_42_P760672
A_42_P760702
A_42_P760741
A_42_P760746
A_42_P760766
A_42_P760854
A_42_P760952
A_42_P761035
A_42_P761097
A_42_P761125
A_42_P761159
A_42_P761198
A_42_P761436
A_42_P761516
A_42_P761563
A_42_P761602
A_42_P761662
A_42_P761756
A_42_P761778
A_42_P761933
A_42_P761986
A_42_P762056
A_42_P762064
A_42_P762202
A_42_P762252
A_42_P762295
A_42_P762393
A_42_P762508
A_42_P762618
A_42_P762691
A_42_P762814
A_42_P762829
A_42_P762871
A_42_P762877
A_42_P762905
A_42_P762924
A_42_P763058
A_42_P763085
A_42_P763424
A_42_P763683
A_42_P763910
A_42_P763923
A_42_P764032
A_42_P764228
A_42_P764237
A_42_P764252
A_42_P764271
A_42_P764375
A_42_P764413
A_42_P764474
A_42_P764578
A_42_P764584
A_42_P764595
A_42_P764792
A_42_P764822
A_42_P764886
A_42_P765066
A_42_P765235
A_42_P765304
A_42_P765368
A_42_P765427
A_42_P765688
A_42_P765736
A_42_P765830
A_42_P766037
A_42_P766084
A_42_P766165
A_42_P766275
A_42_P766814
A_42_P767031
A_42_P767086
A_42_P767128
A_42_P767668
A_42_P767698
A_42_P767737
A_42_P767818
A_42_P767853
A_42_P767914
A_42_P768044
A_42_P768102
A_42_P768380
A_42_P768467
A_42_P768504
A_42_P768536
A_42_P768557
A_42_P768599
A_42_P768685
A_42_P768883
A_42_P769167
A_42_P769254
A_42_P769476
A_42_P769597
A_42_P769608
A_42_P769644
A_42_P769757
A_42_P769921
A_42_P770256
A_42_P770266
A_42_P770336
A_42_P770458
A_42_P770551
A_42_P770556
A_42_P770633
A_42_P770768
A_42_P770829
A_42_P771107
A_42_P771185
A_42_P771203
A_42_P771244
A_42_P771346
A_42_P771373
A_42_P771504
A_42_P771533
A_42_P771570
A_42_P771848
A_42_P771898
A_42_P772143
A_42_P772295
A_42_P772304
A_42_P772356
A_42_P772385
A_42_P772515
A_42_P772563
A_42_P772603
A_42_P772878
A_42_P772937
A_42_P772965
A_42_P773038
A_42_P773054
A_42_P773063
A_42_P773084
A_42_P773147
A_42_P773155
A_42_P773284
A_42_P773439
A_42_P773464
A_42_P773606
A_42_P773657
A_42_P773816
A_42_P773945
A_42_P774018
A_42_P774045
A_42_P774157
A_42_P774439
A_42_P774448
A_42_P774656
A_42_P774687
A_42_P774705
A_42_P774728
A_42_P774878
A_42_P774897
A_42_P774939
A_42_P774977
A_42_P775256
A_42_P775376
A_42_P775609
A_42_P775658
A_42_P775666
A_42_P775690
A_42_P775698
A_42_P775734
A_42_P775806
A_42_P775829
A_42_P775884
A_42_P776018
A_42_P776290
A_42_P776300
A_42_P776350
A_42_P776359
A_42_P776368
A_42_P776451
A_42_P776469
A_42_P776499
A_42_P776536
A_42_P776561
A_42_P776713
A_42_P777045
A_42_P777115
A_42_P777205
A_42_P777268
A_42_P777407
A_42_P777447
A_42_P777494
A_42_P777598
A_42_P778115
A_42_P778157
A_42_P778247
A_42_P778347
A_42_P778437
A_42_P778587
A_42_P778782
A_42_P778958
A_42_P779018
A_42_P779052
A_42_P779070
A_42_P779097
A_42_P779126
A_42_P779300
A_42_P779639
A_42_P779794
A_42_P780097
A_42_P780208
A_42_P780289
A_42_P780457
A_42_P780597
A_42_P781006
A_42_P781402
A_42_P781438
A_42_P781500
A_42_P781535
A_42_P781659
A_42_P781735
A_42_P781847
A_42_P781878
A_42_P781999
A_42_P782405
A_42_P782496
A_42_P782509
A_42_P782531
A_42_P782719
A_42_P783205
A_42_P783389
A_42_P783414
A_42_P783490
A_42_P783550
A_42_P783572
A_42_P783686
A_42_P783759
A_42_P784016
A_42_P784026
A_42_P784093
A_42_P784188
A_42_P784252
A_42_P784448
A_42_P784519
A_42_P784541
A_42_P784839
A_42_P784931
A_42_P784977
A_42_P785075
A_42_P785099
A_42_P785131
A_42_P785275
A_42_P785289
A_42_P785370
A_42_P785419
A_42_P785475
A_42_P785770
A_42_P785809
A_42_P785890
A_42_P785906
A_42_P785926
A_42_P785940
A_42_P785970
A_42_P785980
A_42_P785994
A_42_P786020
A_42_P786624
A_42_P786789
A_42_P786851
A_42_P786860
A_42_P786924
A_42_P786970
A_42_P786979
A_42_P787149
A_42_P787239
A_42_P787284
A_42_P787501
A_42_P787590
A_42_P787775
A_42_P788205
A_42_P788289
A_42_P788453
A_42_P788460
A_42_P788469
A_42_P788503
A_42_P788541
A_42_P788550
A_42_P788602
A_42_P788690
A_42_P788704
A_42_P788740
A_42_P788889
A_42_P788962
A_42_P789209
A_42_P789330
A_42_P789482
A_42_P789490
A_42_P789568
A_42_P789575
A_42_P789646
A_42_P789663
A_42_P789673
A_42_P789714
A_42_P789727
A_42_P789770
A_42_P789875
A_42_P790250
A_42_P790290
A_42_P790460
A_42_P790551
A_42_P790573
A_42_P790848
A_42_P790864
A_42_P791270
A_42_P791328
A_42_P791420
A_42_P791473
A_42_P791677
A_42_P792017
A_42_P792080
A_42_P792129
A_42_P792137
A_42_P792207
A_42_P792247
A_42_P792382
A_42_P792399
A_42_P792418
A_42_P792497
A_42_P792698
A_42_P792760
A_42_P792817
A_42_P793008
A_42_P793024
A_42_P793048
A_42_P793116
A_42_P793123
A_42_P793142
A_42_P793150
A_42_P793188
A_42_P793209
A_42_P793765
A_42_P793780
A_42_P793978
A_42_P794120
A_42_P794149
A_42_P794613
A_42_P794652
A_42_P794679
A_42_P794748
A_42_P794830
A_42_P794901
A_42_P794947
A_42_P795009
A_42_P795027
A_42_P795214
A_42_P795217
A_42_P795268
A_42_P795431
A_42_P795446
A_42_P795457
A_42_P795467
A_42_P795519
A_42_P795568
A_42_P795577
A_42_P795778
A_42_P796378
A_42_P796399
A_42_P796413
A_42_P796452
A_42_P796502
A_42_P796545
A_42_P796628
A_42_P796726
A_42_P796827
A_42_P797056
A_42_P797167
A_42_P797218
A_42_P797303
A_42_P797420
A_42_P797453
A_42_P797538
A_42_P797558
A_42_P797586
A_42_P797638
A_42_P797676
A_42_P797758
A_42_P797847
A_42_P798319
A_42_P798429
A_42_P798447
A_42_P798500
A_42_P798567
A_42_P798758
A_42_P798776
A_42_P798841
A_42_P798871
A_42_P799113
A_42_P799139
A_42_P799208
A_42_P799306
A_42_P799332
A_42_P799836
A_42_P799923
A_42_P799964
A_42_P799973
A_42_P800039
A_42_P800048
A_42_P800068
A_42_P800083
A_42_P800173
A_42_P800177
A_42_P800367
A_42_P800651
A_42_P800771
A_42_P800793
A_42_P800859
A_42_P800917
A_42_P800988
A_42_P801027
A_42_P801047
A_42_P801379
A_42_P801495
A_42_P801580
A_42_P801593
A_42_P801679
A_42_P801963
A_42_P802036
A_42_P802321
A_42_P802468
A_42_P802481
A_42_P802520
A_42_P802550
A_42_P802559
A_42_P802591
A_42_P802604
A_42_P802610
A_42_P802628
A_42_P802678
A_42_P802752
A_42_P802761
A_42_P802867
A_42_P802922
A_42_P802988
A_42_P803007
A_42_P803137
A_42_P803197
A_42_P803274
A_42_P803280
A_42_P803296
A_42_P803345
A_42_P803428
A_42_P803529
A_42_P803673
A_42_P803844
A_42_P804168
A_42_P804382
A_42_P804447
A_42_P804469
A_42_P804499
A_42_P804577
A_42_P805028
A_42_P805040
A_42_P805088
A_42_P805179
A_42_P805200
A_42_P805300
A_42_P805417
A_42_P805542
A_42_P805798
A_42_P805948
A_42_P806020
A_42_P806238
A_42_P806304
A_42_P806307
A_42_P806394
A_42_P806615
A_42_P806669
A_42_P806718
A_42_P806756
A_42_P806847
A_42_P806859
A_42_P806882
A_42_P806899
A_42_P806973
A_42_P807033
A_42_P807058
A_42_P807568
A_42_P807619
A_42_P807649
A_42_P807697
A_42_P807731
A_42_P807787
A_42_P807807
A_42_P807866
A_42_P807880
A_42_P807946
A_42_P808008
A_42_P808088
A_42_P808362
A_42_P808426
A_42_P808499
A_42_P808637
A_42_P808665
A_42_P808675
A_42_P808710
A_42_P808835
A_42_P808875
A_42_P809207
A_42_P809551
A_42_P809565
A_42_P809575
A_42_P809596
A_42_P809706
A_42_P809733
A_42_P809762
A_42_P809826
A_42_P810118
A_42_P810287
A_42_P810301
A_42_P810324
A_42_P810395
A_42_P810408
A_42_P810457
A_42_P810613
A_42_P810736
A_42_P810830
A_42_P811138
A_42_P811266
A_42_P811276
A_42_P811308
A_42_P811368
A_42_P811423
A_42_P811427
A_42_P811632
A_42_P811866
A_42_P811912
A_42_P812053
A_42_P812194
A_42_P812263
A_42_P812553
A_42_P812662
A_42_P812805
A_42_P812825
A_42_P812968
A_42_P813021
A_42_P813046
A_42_P813165
A_42_P813263
A_42_P813567
A_42_P813660
A_42_P813833
A_42_P813840
A_42_P813848
A_42_P813860
A_42_P813893
A_42_P813939
A_42_P813969
A_42_P814010
A_42_P814022
A_42_P814029
A_42_P814056
A_42_P814107
A_42_P814156
A_42_P814193
A_42_P814235
A_42_P814662
A_42_P814765
A_42_P814835
A_42_P814920
A_42_P814965
A_42_P815197
A_42_P815235
A_42_P815309
A_42_P815318
A_42_P815346
A_42_P815624
A_42_P815792
A_42_P815799
A_42_P816118
A_42_P816198
A_42_P816337
A_42_P816368
A_42_P816645
A_42_P816707
A_42_P816767
A_42_P816841
A_42_P817086
A_42_P817175
A_42_P817228
A_42_P817398
A_42_P817417
A_42_P817446
A_42_P817507
A_42_P817519
A_42_P817987
A_42_P818005
A_42_P818087
A_42_P818229
A_42_P818368
A_42_P818445
A_42_P818546
A_42_P818927
A_42_P819028
A_42_P819137
A_42_P819147
A_42_P819167
A_42_P819195
A_42_P819325
A_42_P819352
A_42_P819656
A_42_P819737
A_42_P819787
A_42_P819802
A_42_P819819
A_42_P819842
A_42_P819849
A_42_P819870
A_42_P820059
A_42_P820597
A_42_P820633
A_42_P820650
A_42_P820657
A_42_P820829
A_42_P820863
A_42_P820878
A_42_P820949
A_42_P820959
A_42_P820996
A_42_P821316
A_42_P821369
A_42_P821549
A_42_P821581
A_42_P821644
A_42_P821898
A_42_P821907
A_42_P822390
A_42_P822430
A_42_P822603
A_42_P822647
A_42_P822689
A_42_P822709
A_42_P822749
A_42_P822797
A_42_P822838
A_42_P823002
A_42_P823056
A_42_P823219
A_42_P823231
A_42_P823277
A_42_P823294
A_42_P823306
A_42_P823322
A_42_P823391
A_42_P823497
A_42_P823679
A_42_P823686
A_42_P823706
A_42_P823722
A_42_P823777
A_42_P824019
A_42_P824178
A_42_P824256
A_42_P824361
A_42_P824418
A_42_P824426
A_42_P824469
A_42_P824489
A_42_P824580
A_42_P824618
A_42_P824640
A_42_P825183
A_42_P825257
A_42_P825360
A_42_P825409
A_42_P825864
A_42_P825912
A_42_P825947
A_42_P826115
A_42_P826123
A_42_P826138
A_42_P826384
A_42_P826435
A_42_P826713
A_42_P826751
A_42_P826871
A_42_P826907
A_42_P826938
A_42_P827032
A_42_P827057
A_42_P827085
A_42_P827093
A_42_P827124
A_42_P827171
A_42_P827204
A_42_P827376
A_42_P827974
A_42_P827992
A_42_P828026
A_42_P828102
A_42_P828242
A_42_P828538
A_42_P828547
A_42_P828695
A_42_P828934
A_42_P828975
A_42_P829301
A_42_P829324
A_42_P829365
A_42_P829436
A_42_P829558
A_42_P829565
A_42_P829586
A_42_P829933
A_42_P830190
A_42_P830301
A_42_P830332
A_42_P830346
A_42_P830465
A_42_P830566
A_42_P830705
A_42_P830713
A_42_P830729
A_42_P830889
A_42_P830914
A_42_P831063
A_42_P831153
A_42_P831265
A_42_P831273
A_42_P831297
A_42_P831342
A_42_P831405
A_42_P831499
A_42_P831504
A_42_P831563
A_42_P831884
A_42_P831913
A_42_P831945
A_42_P831978
A_42_P832028
A_42_P832282
A_42_P832621
A_42_P832741
A_42_P832915
A_42_P832967
A_42_P833034
A_42_P833071
A_42_P833166
A_42_P833405
A_42_P834090
A_42_P834104
A_42_P834133
A_42_P834147
A_42_P834330
A_42_P834392
A_42_P834483
A_42_P834554
A_42_P834817
A_42_P834903
A_42_P835445
A_42_P835571
A_42_P835630
A_42_P835665
A_42_P835675
A_42_P835950
A_42_P836113
A_42_P836279
A_42_P836392
A_42_P836447
A_42_P836598
A_42_P836609
A_42_P836664
A_42_P836888
A_42_P837241
A_42_P837288
A_42_P837507
A_42_P837533
A_42_P837568
A_42_P837595
A_42_P837625
A_42_P838032
A_42_P838044
A_42_P838077
A_42_P838216
A_42_P838253
A_42_P838347
A_42_P838391
A_42_P838474
A_42_P838571
A_42_P838822
A_42_P839061
A_42_P839142
A_42_P839271
A_42_P839374
A_42_P839593
A_42_P839720
A_42_P839768
A_42_P839812
A_42_P839932
A_42_P839964
A_42_P840087
A_42_P840094
A_42_P840194
A_42_P840729
A_42_P840776
A_42_P840828
A_42_P840861
A_42_P840867
A_42_P840915
A_42_P840953
A_42_P841120
A_42_P841193
A_42_P841203
A_42_P841255
A_42_P841598
A_42_P841620
A_42_P841728
A_42_P841733
A_42_P841762
A_42_P841793
A_42_P841835
A_42_P841860
A_42_P841993
A_42_P842422
A_42_P842495
A_42_P842513
A_42_P842580
A_42_P842624
A_42_P842647
A_42_P842662
A_42_P842707
A_42_P842823
A_42_P842833
A_42_P842842
A_42_P843102
A_42_P843315
A_42_P843388
A_42_P843492
A_42_P843684
A_43_P10006
A_43_P10008
A_43_P10009
A_43_P10010
A_43_P10013
A_43_P10014
A_43_P10017
A_43_P10018
A_43_P10019
A_43_P10020
A_43_P10024
A_43_P10026
A_43_P10029
A_43_P10031
A_43_P10034
A_43_P10036
A_43_P10037
A_43_P10038
A_43_P10043
A_43_P10044
A_43_P10047
A_43_P10048
A_43_P10049
A_43_P10050
A_43_P10053
A_43_P10059
A_43_P10061
A_43_P10062
A_43_P10065
A_43_P10066
A_43_P10069
A_43_P10076
A_43_P10077
A_43_P10078
A_43_P10082
A_43_P10085
A_43_P10089
A_43_P10092
A_43_P10093
A_43_P10096
A_43_P10101
A_43_P10102
A_43_P10105
A_43_P10106
A_43_P10107
A_43_P10114
A_43_P10119
A_43_P10121
A_43_P10122
A_43_P10123
A_43_P10124
A_43_P10129
A_43_P10130
A_43_P10133
A_43_P10135
A_43_P10136
A_43_P10137
A_43_P10139
A_43_P10140
A_43_P10141
A_43_P10142
A_43_P10144
A_43_P10145
A_43_P10147
A_43_P10149
A_43_P10161
A_43_P10178
A_43_P10183
A_43_P10185
A_43_P10186
A_43_P10187
A_43_P10188
A_43_P10189
A_43_P10194
A_43_P10195
A_43_P10196
A_43_P10197
A_43_P10198
A_43_P10202
A_43_P10203
A_43_P10204
A_43_P10205
A_43_P10208
A_43_P10209
A_43_P10211
A_43_P10213
A_43_P10220
A_43_P10221
A_43_P10227
A_43_P10228
A_43_P10231
A_43_P10236
A_43_P10239
A_43_P10240
A_43_P10241
A_43_P10243
A_43_P10244
A_43_P10247
A_43_P10253
A_43_P10255
A_43_P10256
A_43_P10257
A_43_P10259
A_43_P10262
A_43_P10264
A_43_P10266
A_43_P10271
A_43_P10277
A_43_P10284
A_43_P10285
A_43_P10287
A_43_P10296
A_43_P10298
A_43_P10301
A_43_P10302
A_43_P10305
A_43_P10308
A_43_P10311
A_43_P10312
A_43_P10315
A_43_P10321
A_43_P10322
A_43_P10330
A_43_P10331
A_43_P10332
A_43_P10335
A_43_P10336
A_43_P10339
A_43_P10343
A_43_P10344
A_43_P10352
A_43_P10355
A_43_P10364
A_43_P10373
A_43_P10378
A_43_P10380
A_43_P10382
A_43_P10384
A_43_P10386
A_43_P10391
A_43_P10400
A_43_P10402
A_43_P10403
A_43_P10404
A_43_P10409
A_43_P10411
A_43_P10412
A_43_P10413
A_43_P10420
A_43_P10423
A_43_P10426
A_43_P10428
A_43_P10433
A_43_P10438
A_43_P10442
A_43_P10444
A_43_P10446
A_43_P10447
A_43_P10453
A_43_P10456
A_43_P10457
A_43_P10459
A_43_P10464
A_43_P10466
A_43_P10475
A_43_P10483
A_43_P10486
A_43_P10491
A_43_P10492
A_43_P10494
A_43_P10497
A_43_P10498
A_43_P10501
A_43_P10502
A_43_P10507
A_43_P10517
A_43_P10521
A_43_P10523
A_43_P10530
A_43_P10534
A_43_P10536
A_43_P10538
A_43_P10540
A_43_P10543
A_43_P10545
A_43_P10546
A_43_P10548
A_43_P10551
A_43_P10552
A_43_P10553
A_43_P10556
A_43_P10559
A_43_P10560
A_43_P10562
A_43_P10563
A_43_P10564
A_43_P10567
A_43_P10569
A_43_P10570
A_43_P10572
A_43_P10576
A_43_P10581
A_43_P10585
A_43_P10587
A_43_P10594
A_43_P10595
A_43_P10599
A_43_P10615
A_43_P10617
A_43_P10620
A_43_P10621
A_43_P10622
A_43_P10626
A_43_P10627
A_43_P10628
A_43_P10637
A_43_P10638
A_43_P10639
A_43_P10641
A_43_P10645
A_43_P10647
A_43_P10650
A_43_P10651
A_43_P10654
A_43_P10659
A_43_P10661
A_43_P10664
A_43_P10665
A_43_P10669
A_43_P10670
A_43_P10672
A_43_P10676
A_43_P10680
A_43_P10681
A_43_P10684
A_43_P10689
A_43_P10690
A_43_P10691
A_43_P10695
A_43_P10697
A_43_P10699
A_43_P10701
A_43_P10702
A_43_P10709
A_43_P10710
A_43_P10711
A_43_P10714
A_43_P10715
A_43_P10722
A_43_P10723
A_43_P10727
A_43_P10728
A_43_P10730
A_43_P10733
A_43_P10740
A_43_P10742
A_43_P10744
A_43_P10745
A_43_P10747
A_43_P10748
A_43_P10749
A_43_P10752
A_43_P10758
A_43_P10763
A_43_P10764
A_43_P10766
A_43_P10773
A_43_P10778
A_43_P10781
A_43_P10783
A_43_P10785
A_43_P10790
A_43_P10793
A_43_P10795
A_43_P10796
A_43_P10800
A_43_P10802
A_43_P10803
A_43_P10804
A_43_P10806
A_43_P10809
A_43_P10810
A_43_P10813
A_43_P10816
A_43_P10821
A_43_P10822
A_43_P10825
A_43_P10826
A_43_P10829
A_43_P10830
A_43_P10834
A_43_P10839
A_43_P10841
A_43_P10843
A_43_P10847
A_43_P10852
A_43_P10860
A_43_P10864
A_43_P10869
A_43_P10871
A_43_P10872
A_43_P10874
A_43_P10880
A_43_P10883
A_43_P10890
A_43_P10894
A_43_P10895
A_43_P10901
A_43_P10902
A_43_P10904
A_43_P10907
A_43_P10910
A_43_P10911
A_43_P10913
A_43_P10915
A_43_P10916
A_43_P10919
A_43_P10921
A_43_P10923
A_43_P10924
A_43_P10925
A_43_P10926
A_43_P10931
A_43_P10932
A_43_P10935
A_43_P10936
A_43_P10938
A_43_P10939
A_43_P10940
A_43_P10941
A_43_P10949
A_43_P10950
A_43_P10962
A_43_P10964
A_43_P10966
A_43_P10970
A_43_P10974
A_43_P10976
A_43_P10977
A_43_P10979
A_43_P10983
A_43_P10985
A_43_P10996
A_43_P10997
A_43_P11001
A_43_P11003
A_43_P11005
A_43_P11008
A_43_P11015
A_43_P11019
A_43_P11021
A_43_P11030
A_43_P11031
A_43_P11036
A_43_P11041
A_43_P11044
A_43_P11046
A_43_P11047
A_43_P11050
A_43_P11052
A_43_P11054
A_43_P11057
A_43_P11058
A_43_P11064
A_43_P11065
A_43_P11066
A_43_P11071
A_43_P11073
A_43_P11077
A_43_P11078
A_43_P11082
A_43_P11084
A_43_P11086
A_43_P11087
A_43_P11090
A_43_P11091
A_43_P11092
A_43_P11097
A_43_P11098
A_43_P11099
A_43_P11101
A_43_P11102
A_43_P11106
A_43_P11112
A_43_P11113
A_43_P11114
A_43_P11115
A_43_P11118
A_43_P11119
A_43_P11120
A_43_P11122
A_43_P11124
A_43_P11131
A_43_P11134
A_43_P11139
A_43_P11140
A_43_P11141
A_43_P11142
A_43_P11144
A_43_P11145
A_43_P11146
A_43_P11148
A_43_P11149
A_43_P11150
A_43_P11151
A_43_P11152
A_43_P11153
A_43_P11154
A_43_P11162
A_43_P11164
A_43_P11170
A_43_P11172
A_43_P11173
A_43_P11174
A_43_P11175
A_43_P11184
A_43_P11193
A_43_P11197
A_43_P11200
A_43_P11201
A_43_P11204
A_43_P11205
A_43_P11206
A_43_P11208
A_43_P11209
A_43_P11219
A_43_P11220
A_43_P11222
A_43_P11223
A_43_P11224
A_43_P11225
A_43_P11226
A_43_P11228
A_43_P11232
A_43_P11233
A_43_P11234
A_43_P11236
A_43_P11239
A_43_P11240
A_43_P11244
A_43_P11246
A_43_P11250
A_43_P11252
A_43_P11257
A_43_P11261
A_43_P11263
A_43_P11264
A_43_P11265
A_43_P11266
A_43_P11267
A_43_P11271
A_43_P11272
A_43_P11276
A_43_P11279
A_43_P11284
A_43_P11286
A_43_P11287
A_43_P11288
A_43_P11290
A_43_P11291
A_43_P11292
A_43_P11294
A_43_P11297
A_43_P11298
A_43_P11299
A_43_P11300
A_43_P11301
A_43_P11302
A_43_P11303
A_43_P11304
A_43_P11305
A_43_P11306
A_43_P11307
A_43_P11308
A_43_P11313
A_43_P11314
A_43_P11315
A_43_P11316
A_43_P11317
A_43_P11318
A_43_P11320
A_43_P11324
A_43_P11327
A_43_P11328
A_43_P11330
A_43_P11331
A_43_P11333
A_43_P11334
A_43_P11335
A_43_P11339
A_43_P11342
A_43_P11343
A_43_P11345
A_43_P11346
A_43_P11348
A_43_P11350
A_43_P11353
A_43_P11357
A_43_P11358
A_43_P11363
A_43_P11364
A_43_P11370
A_43_P11372
A_43_P11373
A_43_P11377
A_43_P11386
A_43_P11387
A_43_P11389
A_43_P11390
A_43_P11396
A_43_P11400
A_43_P11401
A_43_P11406
A_43_P11411
A_43_P11412
A_43_P11415
A_43_P11426
A_43_P11430
A_43_P11431
A_43_P11432
A_43_P11434
A_43_P11436
A_43_P11437
A_43_P11438
A_43_P11440
A_43_P11441
A_43_P11445
A_43_P11446
A_43_P11447
A_43_P11448
A_43_P11450
A_43_P11454
A_43_P11458
A_43_P11461
A_43_P11462
A_43_P11463
A_43_P11464
A_43_P11465
A_43_P11471
A_43_P11472
A_43_P11475
A_43_P11477
A_43_P11479
A_43_P11480
A_43_P11481
A_43_P11484
A_43_P11486
A_43_P11488
A_43_P11489
A_43_P11490
A_43_P11494
A_43_P11495
A_43_P11497
A_43_P11500
A_43_P11501
A_43_P11503
A_43_P11505
A_43_P11507
A_43_P11508
A_43_P11512
A_43_P11514
A_43_P11517
A_43_P11520
A_43_P11521
A_43_P11526
A_43_P11527
A_43_P11533
A_43_P11534
A_43_P11537
A_43_P11538
A_43_P11539
A_43_P11542
A_43_P11545
A_43_P11546
A_43_P11548
A_43_P11551
A_43_P11552
A_43_P11555
A_43_P11560
A_43_P11567
A_43_P11568
A_43_P11570
A_43_P11575
A_43_P11577
A_43_P11579
A_43_P11580
A_43_P11583
A_43_P11585
A_43_P11588
A_43_P11590
A_43_P11595
A_43_P11598
A_43_P11600
A_43_P11601
A_43_P11602
A_43_P11603
A_43_P11605
A_43_P11610
A_43_P11614
A_43_P11616
A_43_P11618
A_43_P11620
A_43_P11621
A_43_P11625
A_43_P11627
A_43_P11629
A_43_P11631
A_43_P11634
A_43_P11636
A_43_P11639
A_43_P11643
A_43_P11644
A_43_P11646
A_43_P11647
A_43_P11651
A_43_P11657
A_43_P11660
A_43_P11663
A_43_P11666
A_43_P11667
A_43_P11671
A_43_P11674
A_43_P11678
A_43_P11681
A_43_P11682
A_43_P11683
A_43_P11684
A_43_P11686
A_43_P11691
A_43_P11692
A_43_P11695
A_43_P11697
A_43_P11698
A_43_P11701
A_43_P11702
A_43_P11703
A_43_P11704
A_43_P11705
A_43_P11706
A_43_P11708
A_43_P11709
A_43_P11710
A_43_P11712
A_43_P11713
A_43_P11714
A_43_P11716
A_43_P11717
A_43_P11720
A_43_P11721
A_43_P11723
A_43_P11724
A_43_P11726
A_43_P11727
A_43_P11731
A_43_P11733
A_43_P11738
A_43_P11739
A_43_P11741
A_43_P11743
A_43_P11744
A_43_P11746
A_43_P11749
A_43_P11750
A_43_P11752
A_43_P11756
A_43_P11757
A_43_P11758
A_43_P11759
A_43_P11760
A_43_P11761
A_43_P11762
A_43_P11767
A_43_P11769
A_43_P11771
A_43_P11773
A_43_P11776
A_43_P11778
A_43_P11780
A_43_P11784
A_43_P11786
A_43_P11788
A_43_P11789
A_43_P11792
A_43_P11793
A_43_P11794
A_43_P11799
A_43_P11800
A_43_P11802
A_43_P11805
A_43_P11806
A_43_P11808
A_43_P11815
A_43_P11817
A_43_P11818
A_43_P11819
A_43_P11820
A_43_P11826
A_43_P11827
A_43_P11831
A_43_P11833
A_43_P11834
A_43_P11835
A_43_P11836
A_43_P11839
A_43_P11845
A_43_P11847
A_43_P11848
A_43_P11850
A_43_P11851
A_43_P11853
A_43_P11856
A_43_P11860
A_43_P11861
A_43_P11864
A_43_P11865
A_43_P11872
A_43_P11873
A_43_P11877
A_43_P11881
A_43_P11883
A_43_P11884
A_43_P11885
A_43_P11886
A_43_P11890
A_43_P11891
A_43_P11894
A_43_P11897
A_43_P11899
A_43_P11903
A_43_P11906
A_43_P11907
A_43_P11909
A_43_P11911
A_43_P11912
A_43_P11913
A_43_P11914
A_43_P11915
A_43_P11917
A_43_P11918
A_43_P11920
A_43_P11921
A_43_P11922
A_43_P11924
A_43_P11925
A_43_P11926
A_43_P11927
A_43_P11931
A_43_P11936
A_43_P11939
A_43_P11944
A_43_P11946
A_43_P11948
A_43_P11952
A_43_P11954
A_43_P11958
A_43_P11960
A_43_P11965
A_43_P11968
A_43_P11969
A_43_P11972
A_43_P11974
A_43_P11981
A_43_P11982
A_43_P11984
A_43_P11990
A_43_P11991
A_43_P11993
A_43_P11996
A_43_P11997
A_43_P12000
A_43_P12001
A_43_P12005
A_43_P12006
A_43_P12007
A_43_P12008
A_43_P12009
A_43_P12010
A_43_P12011
A_43_P12013
A_43_P12016
A_43_P12019
A_43_P12021
A_43_P12023
A_43_P12024
A_43_P12025
A_43_P12027
A_43_P12029
A_43_P12031
A_43_P12033
A_43_P12037
A_43_P12039
A_43_P12041
A_43_P12047
A_43_P12051
A_43_P12053
A_43_P12056
A_43_P12059
A_43_P12063
A_43_P12064
A_43_P12065
A_43_P12068
A_43_P12070
A_43_P12071
A_43_P12072
A_43_P12075
A_43_P12076
A_43_P12078
A_43_P12079
A_43_P12080
A_43_P12085
A_43_P12089
A_43_P12090
A_43_P12093
A_43_P12096
A_43_P12098
A_43_P12108
A_43_P12112
A_43_P12113
A_43_P12114
A_43_P12117
A_43_P12119
A_43_P12123
A_43_P12125
A_43_P12127
A_43_P12128
A_43_P12129
A_43_P12132
A_43_P12140
A_43_P12142
A_43_P12143
A_43_P12144
A_43_P12147
A_43_P12151
A_43_P12153
A_43_P12156
A_43_P12158
A_43_P12160
A_43_P12167
A_43_P12169
A_43_P12170
A_43_P12172
A_43_P12174
A_43_P12182
A_43_P12183
A_43_P12185
A_43_P12194
A_43_P12200
A_43_P12202
A_43_P12205
A_43_P12206
A_43_P12207
A_43_P12210
A_43_P12212
A_43_P12215
A_43_P12216
A_43_P12219
A_43_P12220
A_43_P12223
A_43_P12227
A_43_P12229
A_43_P12230
A_43_P12231
A_43_P12232
A_43_P12233
A_43_P12234
A_43_P12236
A_43_P12237
A_43_P12238
A_43_P12240
A_43_P12242
A_43_P12245
A_43_P12247
A_43_P12248
A_43_P12252
A_43_P12255
A_43_P12256
A_43_P12257
A_43_P12261
A_43_P12262
A_43_P12265
A_43_P12266
A_43_P12270
A_43_P12272
A_43_P12274
A_43_P12275
A_43_P12278
A_43_P12282
A_43_P12291
A_43_P12293
A_43_P12297
A_43_P12301
A_43_P12302
A_43_P12303
A_43_P12305
A_43_P12306
A_43_P12307
A_43_P12309
A_43_P12310
A_43_P12311
A_43_P12312
A_43_P12314
A_43_P12316
A_43_P12317
A_43_P12325
A_43_P12330
A_43_P12331
A_43_P12332
A_43_P12333
A_43_P12338
A_43_P12341
A_43_P12343
A_43_P12344
A_43_P12346
A_43_P12347
A_43_P12349
A_43_P12350
A_43_P12351
A_43_P12354
A_43_P12355
A_43_P12362
A_43_P12366
A_43_P12375
A_43_P12379
A_43_P12382
A_43_P12384
A_43_P12387
A_43_P12396
A_43_P12397
A_43_P12398
A_43_P12400
A_43_P12402
A_43_P12403
A_43_P12404
A_43_P12406
A_43_P12407
A_43_P12409
A_43_P12410
A_43_P12412
A_43_P12413
A_43_P12414
A_43_P12417
A_43_P12418
A_43_P12421
A_43_P12423
A_43_P12424
A_43_P12425
A_43_P12426
A_43_P12430
A_43_P12439
A_43_P12440
A_43_P12442
A_43_P12444
A_43_P12448
A_43_P12450
A_43_P12451
A_43_P12457
A_43_P12458
A_43_P12460
A_43_P12461
A_43_P12462
A_43_P12464
A_43_P12468
A_43_P12471
A_43_P12472
A_43_P12474
A_43_P12477
A_43_P12480
A_43_P12481
A_43_P12483
A_43_P12489
A_43_P12490
A_43_P12494
A_43_P12495
A_43_P12499
A_43_P12501
A_43_P12502
A_43_P12508
A_43_P12512
A_43_P12513
A_43_P12515
A_43_P12516
A_43_P12517
A_43_P12518
A_43_P12519
A_43_P12520
A_43_P12523
A_43_P12524
A_43_P12525
A_43_P12529
A_43_P12530
A_43_P12532
A_43_P12537
A_43_P12541
A_43_P12542
A_43_P12545
A_43_P12546
A_43_P12550
A_43_P12551
A_43_P12553
A_43_P12554
A_43_P12555
A_43_P12556
A_43_P12561
A_43_P12563
A_43_P12568
A_43_P12569
A_43_P12570
A_43_P12571
A_43_P12574
A_43_P12575
A_43_P12581
A_43_P12586
A_43_P12587
A_43_P12588
A_43_P12589
A_43_P12591
A_43_P12592
A_43_P12596
A_43_P12597
A_43_P12598
A_43_P12599
A_43_P12602
A_43_P12605
A_43_P12607
A_43_P12613
A_43_P12615
A_43_P12618
A_43_P12619
A_43_P12622
A_43_P12623
A_43_P12624
A_43_P12625
A_43_P12626
A_43_P12628
A_43_P12629
A_43_P12630
A_43_P12631
A_43_P12634
A_43_P12637
A_43_P12643
A_43_P12644
A_43_P12645
A_43_P12648
A_43_P12651
A_43_P12652
A_43_P12654
A_43_P12655
A_43_P12658
A_43_P12662
A_43_P12663
A_43_P12664
A_43_P12665
A_43_P12666
A_43_P12667
A_43_P12670
A_43_P12674
A_43_P12676
A_43_P12679
A_43_P12684
A_43_P12690
A_43_P12691
A_43_P12694
A_43_P12696
A_43_P12698
A_43_P12699
A_43_P12701
A_43_P12702
A_43_P12704
A_43_P12705
A_43_P12706
A_43_P12707
A_43_P12709
A_43_P12713
A_43_P12714
A_43_P12715
A_43_P12722
A_43_P12723
A_43_P12724
A_43_P12726
A_43_P12733
A_43_P12734
A_43_P12735
A_43_P12737
A_43_P12739
A_43_P12740
A_43_P12743
A_43_P12744
A_43_P12749
A_43_P12751
A_43_P12753
A_43_P12755
A_43_P12756
A_43_P12757
A_43_P12758
A_43_P12760
A_43_P12761
A_43_P12763
A_43_P12764
A_43_P12766
A_43_P12769
A_43_P12770
A_43_P12773
A_43_P12774
A_43_P12775
A_43_P12780
A_43_P12786
A_43_P12787
A_43_P12791
A_43_P12794
A_43_P12795
A_43_P12797
A_43_P12798
A_43_P12801
A_43_P12806
A_43_P12807
A_43_P12811
A_43_P12813
A_43_P12815
A_43_P12816
A_43_P12817
A_43_P12818
A_43_P12819
A_43_P12820
A_43_P12821
A_43_P12827
A_43_P12830
A_43_P12832
A_43_P12835
A_43_P12836
A_43_P12839
A_43_P12840
A_43_P12841
A_43_P12842
A_43_P12843
A_43_P12844
A_43_P12845
A_43_P12847
A_43_P12853
A_43_P12854
A_43_P12855
A_43_P12860
A_43_P12868
A_43_P12871
A_43_P12874
A_43_P12877
A_43_P12879
A_43_P12880
A_43_P12882
A_43_P12884
A_43_P12885
A_43_P12895
A_43_P12897
A_43_P12898
A_43_P12900
A_43_P12902
A_43_P12905
A_43_P12908
A_43_P12909
A_43_P12910
A_43_P12913
A_43_P12915
A_43_P12916
A_43_P12917
A_43_P12922
A_43_P12923
A_43_P12925
A_43_P12926
A_43_P12928
A_43_P12932
A_43_P12934
A_43_P12936
A_43_P12937
A_43_P12939
A_43_P12940
A_43_P12943
A_43_P12944
A_43_P12946
A_43_P12947
A_43_P12948
A_43_P12951
A_43_P12953
A_43_P12955
A_43_P12957
A_43_P12960
A_43_P12961
A_43_P12966
A_43_P12967
A_43_P12969
A_43_P12970
A_43_P12977
A_43_P12983
A_43_P12984
A_43_P12986
A_43_P12991
A_43_P12994
A_43_P12996
A_43_P12997
A_43_P12999
A_43_P13000
A_43_P13002
A_43_P13003
A_43_P13007
A_43_P13008
A_43_P13009
A_43_P13012
A_43_P13013
A_43_P13014
A_43_P13018
A_43_P13022
A_43_P13024
A_43_P13026
A_43_P13032
A_43_P13033
A_43_P13035
A_43_P13036
A_43_P13037
A_43_P13038
A_43_P13039
A_43_P13040
A_43_P13041
A_43_P13043
A_43_P13045
A_43_P13046
A_43_P13047
A_43_P13049
A_43_P13053
A_43_P13054
A_43_P13064
A_43_P13065
A_43_P13066
A_43_P13072
A_43_P13073
A_43_P13082
A_43_P13087
A_43_P13088
A_43_P13090
A_43_P13091
A_43_P13094
A_43_P13096
A_43_P13098
A_43_P13102
A_43_P13103
A_43_P13104
A_43_P13105
A_43_P13106
A_43_P13111
A_43_P13114
A_43_P13115
A_43_P13117
A_43_P13122
A_43_P13125
A_43_P13126
A_43_P13130
A_43_P13133
A_43_P13137
A_43_P13141
A_43_P13142
A_43_P13146
A_43_P13150
A_43_P13159
A_43_P13162
A_43_P13167
A_43_P13169
A_43_P13170
A_43_P13172
A_43_P13174
A_43_P13176
A_43_P13178
A_43_P13181
A_43_P13182
A_43_P13184
A_43_P13185
A_43_P13187
A_43_P13188
A_43_P13189
A_43_P13192
A_43_P13193
A_43_P13197
A_43_P13198
A_43_P13201
A_43_P13203
A_43_P13205
A_43_P13207
A_43_P13208
A_43_P13209
A_43_P13210
A_43_P13213
A_43_P13215
A_43_P13222
A_43_P13223
A_43_P13225
A_43_P13226
A_43_P13228
A_43_P13230
A_43_P13234
A_43_P13235
A_43_P13236
A_43_P13239
A_43_P13241
A_43_P13244
A_43_P13245
A_43_P13246
A_43_P13249
A_43_P13252
A_43_P13253
A_43_P13254
A_43_P13256
A_43_P13258
A_43_P13265
A_43_P13266
A_43_P13267
A_43_P13269
A_43_P13270
A_43_P13271
A_43_P13277
A_43_P13279
A_43_P13280
A_43_P13281
A_43_P13282
A_43_P13286
A_43_P13287
A_43_P13290
A_43_P13291
A_43_P13294
A_43_P13297
A_43_P13303
A_43_P13304
A_43_P13307
A_43_P13314
A_43_P13315
A_43_P13316
A_43_P13317
A_43_P13318
A_43_P13319
A_43_P13327
A_43_P13328
A_43_P13331
A_43_P13332
A_43_P13334
A_43_P13337
A_43_P13339
A_43_P13340
A_43_P13341
A_43_P13342
A_43_P13346
A_43_P13347
A_43_P13349
A_43_P13355
A_43_P13359
A_43_P13361
A_43_P13363
A_43_P13366
A_43_P13367
A_43_P13368
A_43_P13371
A_43_P13376
A_43_P13377
A_43_P13378
A_43_P13379
A_43_P13388
A_43_P13389
A_43_P13397
A_43_P13398
A_43_P13406
A_43_P13409
A_43_P13410
A_43_P13411
A_43_P13413
A_43_P13414
A_43_P13416
A_43_P13419
A_43_P13423
A_43_P13424
A_43_P13425
A_43_P13426
A_43_P13431
A_43_P13432
A_43_P13433
A_43_P13438
A_43_P13439
A_43_P13445
A_43_P13449
A_43_P13452
A_43_P13453
A_43_P13455
A_43_P13458
A_43_P13462
A_43_P13463
A_43_P13466
A_43_P13467
A_43_P13470
A_43_P13471
A_43_P13472
A_43_P13480
A_43_P13492
A_43_P13493
A_43_P13502
A_43_P13506
A_43_P13508
A_43_P13510
A_43_P13512
A_43_P13519
A_43_P13522
A_43_P13523
A_43_P13525
A_43_P13530
A_43_P13531
A_43_P13533
A_43_P13543
A_43_P13546
A_43_P13547
A_43_P13551
A_43_P13581
A_43_P13586
A_43_P13593
A_43_P13595
A_43_P13596
A_43_P13610
A_43_P13614
A_43_P13615
A_43_P13616
A_43_P13617
A_43_P13622
A_43_P13623
A_43_P13627
A_43_P13629
A_43_P13635
A_43_P13647
A_43_P13653
A_43_P13654
A_43_P13657
A_43_P13658
A_43_P13661
A_43_P13662
A_43_P13667
A_43_P13681
A_43_P13683
A_43_P13693
A_43_P13700
A_43_P13701
A_43_P13706
A_43_P13711
A_43_P13712
A_43_P13713
A_43_P13719
A_43_P13727
A_43_P13728
A_43_P13729
A_43_P13735
A_43_P13737
A_43_P13738
A_43_P13742
A_43_P13747
A_43_P13753
A_43_P13755
A_43_P13758
A_43_P13761
A_43_P13771
A_43_P13775
A_43_P13777
A_43_P13783
A_43_P13786
A_43_P13788
A_43_P13789
A_43_P13808
A_43_P13816
A_43_P13818
A_43_P13821
A_43_P13826
A_43_P13828
A_43_P13831
A_43_P13834
A_43_P13837
A_43_P13838
A_43_P13842
A_43_P13844
A_43_P13845
A_43_P13852
A_43_P13855
A_43_P13857
A_43_P13860
A_43_P13861
A_43_P13865
A_43_P13867
A_43_P13872
A_43_P13890
A_43_P13892
A_43_P13894
A_43_P13895
A_43_P13896
A_43_P13897
A_43_P13902
A_43_P13906
A_43_P13907
A_43_P13908
A_43_P13912
A_43_P13913
A_43_P13916
A_43_P13919
A_43_P13921
A_43_P13922
A_43_P13931
A_43_P13932
A_43_P13933
A_43_P13936
A_43_P13938
A_43_P13939
A_43_P13941
A_43_P13946
A_43_P13948
A_43_P13950
A_43_P13955
A_43_P13957
A_43_P13961
A_43_P13967
A_43_P13970
A_43_P13971
A_43_P13973
A_43_P13974
A_43_P13979
A_43_P13983
A_43_P13986
A_43_P13989
A_43_P13994
A_43_P14000
A_43_P14004
A_43_P14007
A_43_P14012
A_43_P14014
A_43_P14019
A_43_P14020
A_43_P14021
A_43_P14026
A_43_P14027
A_43_P14028
A_43_P14029
A_43_P14030
A_43_P14032
A_43_P14033
A_43_P14035
A_43_P14036
A_43_P14039
A_43_P14040
A_43_P14043
A_43_P14044
A_43_P14045
A_43_P14049
A_43_P14051
A_43_P14053
A_43_P14057
A_43_P14058
A_43_P14059
A_43_P14060
A_43_P14062
A_43_P14063
A_43_P14068
A_43_P14071
A_43_P14072
A_43_P14076
A_43_P14088
A_43_P14090
A_43_P14092
A_43_P14094
A_43_P14096
A_43_P14098
A_43_P14103
A_43_P14109
A_43_P14110
A_43_P14111
A_43_P14112
A_43_P14114
A_43_P14115
A_43_P14118
A_43_P14120
A_43_P14130
A_43_P14131
A_43_P14132
A_43_P14133
A_43_P14134
A_43_P14135
A_43_P14137
A_43_P14140
A_43_P14144
A_43_P14147
A_43_P14150
A_43_P14153
A_43_P14157
A_43_P14158
A_43_P14159
A_43_P14162
A_43_P14163
A_43_P14164
A_43_P14168
A_43_P14172
A_43_P14174
A_43_P14175
A_43_P14179
A_43_P14181
A_43_P14183
A_43_P14184
A_43_P14186
A_43_P14187
A_43_P14195
A_43_P14196
A_43_P14197
A_43_P14198
A_43_P14203
A_43_P14204
A_43_P14214
A_43_P14215
A_43_P14222
A_43_P14224
A_43_P14226
A_43_P14228
A_43_P14230
A_43_P14232
A_43_P14234
A_43_P14239
A_43_P14247
A_43_P14249
A_43_P14252
A_43_P14256
A_43_P14257
A_43_P14259
A_43_P14261
A_43_P14262
A_43_P14264
A_43_P14269
A_43_P14271
A_43_P14277
A_43_P14278
A_43_P14280
A_43_P14287
A_43_P14288
A_43_P14290
A_43_P14292
A_43_P14296
A_43_P14298
A_43_P14300
A_43_P14304
A_43_P14307
A_43_P14316
A_43_P14318
A_43_P14320
A_43_P14322
A_43_P14324
A_43_P14328
A_43_P14330
A_43_P14332
A_43_P14339
A_43_P14343
A_43_P14345
A_43_P14346
A_43_P14348
A_43_P14354
A_43_P14358
A_43_P14361
A_43_P14364
A_43_P14372
A_43_P14376
A_43_P14381
A_43_P14382
A_43_P14385
A_43_P14387
A_43_P14390
A_43_P14393
A_43_P14394
A_43_P14398
A_43_P14400
A_43_P14406
A_43_P14410
A_43_P14416
A_43_P14419
A_43_P14421
A_43_P14423
A_43_P14429
A_43_P14434
A_43_P14437
A_43_P14440
A_43_P14443
A_43_P14446
A_43_P14448
A_43_P14449
A_43_P14454
A_43_P14455
A_43_P14457
A_43_P14459
A_43_P14463
A_43_P14467
A_43_P14468
A_43_P14469
A_43_P14470
A_43_P14481
A_43_P14482
A_43_P14483
A_43_P14488
A_43_P14494
A_43_P14496
A_43_P14500
A_43_P14502
A_43_P14503
A_43_P14507
A_43_P14510
A_43_P14512
A_43_P14516
A_43_P14519
A_43_P14524
A_43_P14527
A_43_P14528
A_43_P14529
A_43_P14532
A_43_P14542
A_43_P14546
A_43_P14551
A_43_P14552
A_43_P14553
A_43_P14560
A_43_P14561
A_43_P14562
A_43_P14565
A_43_P14566
A_43_P14568
A_43_P14569
A_43_P14574
A_43_P14576
A_43_P14578
A_43_P14580
A_43_P14584
A_43_P14587
A_43_P14592
A_43_P14596
A_43_P14598
A_43_P14600
A_43_P14603
A_43_P14610
A_43_P14611
A_43_P14612
A_43_P14620
A_43_P14621
A_43_P14623
A_43_P14632
A_43_P14633
A_43_P14634
A_43_P14636
A_43_P14638
A_43_P14641
A_43_P14643
A_43_P14645
A_43_P14646
A_43_P14652
A_43_P14655
A_43_P14660
A_43_P14663
A_43_P14664
A_43_P14673
A_43_P14675
A_43_P14678
A_43_P14680
A_43_P14682
A_43_P14686
A_43_P14687
A_43_P14688
A_43_P14690
A_43_P14693
A_43_P14694
A_43_P14699
A_43_P14701
A_43_P14703
A_43_P14712
A_43_P14713
A_43_P14714
A_43_P14716
A_43_P14717
A_43_P14719
A_43_P14726
A_43_P14728
A_43_P14729
A_43_P14731
A_43_P14733
A_43_P14735
A_43_P14739
A_43_P14742
A_43_P14743
A_43_P14745
A_43_P14751
A_43_P14753
A_43_P14761
A_43_P14763
A_43_P14767
A_43_P14771
A_43_P14778
A_43_P14779
A_43_P14782
A_43_P14786
A_43_P14787
A_43_P14788
A_43_P14789
A_43_P14790
A_43_P14795
A_43_P14803
A_43_P14805
A_43_P14807
A_43_P14808
A_43_P14809
A_43_P14810
A_43_P14812
A_43_P14817
A_43_P14818
A_43_P14819
A_43_P14822
A_43_P14823
A_43_P14826
A_43_P14835
A_43_P14838
A_43_P14844
A_43_P14845
A_43_P14846
A_43_P14847
A_43_P14848
A_43_P14849
A_43_P14850
A_43_P14851
A_43_P14856
A_43_P14860
A_43_P14861
A_43_P14862
A_43_P14863
A_43_P14864
A_43_P14866
A_43_P14867
A_43_P14870
A_43_P14872
A_43_P14874
A_43_P14878
A_43_P14879
A_43_P14880
A_43_P14881
A_43_P14884
A_43_P14888
A_43_P14890
A_43_P14892
A_43_P14894
A_43_P14896
A_43_P14898
A_43_P14903
A_43_P14906
A_43_P14908
A_43_P14909
A_43_P14910
A_43_P14911
A_43_P14913
A_43_P14914
A_43_P14915
A_43_P14916
A_43_P14917
A_43_P14918
A_43_P14919
A_43_P14921
A_43_P14924
A_43_P14927
A_43_P14929
A_43_P14930
A_43_P14931
A_43_P14934
A_43_P14935
A_43_P14940
A_43_P14946
A_43_P14948
A_43_P14950
A_43_P14953
A_43_P14955
A_43_P14959
A_43_P14961
A_43_P14968
A_43_P14969
A_43_P14971
A_43_P14973
A_43_P14974
A_43_P14975
A_43_P14977
A_43_P14981
A_43_P14982
A_43_P14985
A_43_P14987
A_43_P14988
A_43_P14989
A_43_P14990
A_43_P14997
A_43_P14998
A_43_P15000
A_43_P15002
A_43_P15003
A_43_P15004
A_43_P15007
A_43_P15008
A_43_P15013
A_43_P15016
A_43_P15022
A_43_P15023
A_43_P15028
A_43_P15037
A_43_P15039
A_43_P15041
A_43_P15048
A_43_P15052
A_43_P15058
A_43_P15059
A_43_P15060
A_43_P15061
A_43_P15071
A_43_P15073
A_43_P15074
A_43_P15075
A_43_P15081
A_43_P15082
A_43_P15086
A_43_P15088
A_43_P15090
A_43_P15099
A_43_P15102
A_43_P15106
A_43_P15108
A_43_P15115
A_43_P15117
A_43_P15118
A_43_P15121
A_43_P15125
A_43_P15126
A_43_P15127
A_43_P15131
A_43_P15132
A_43_P15133
A_43_P15138
A_43_P15139
A_43_P15151
A_43_P15154
A_43_P15156
A_43_P15161
A_43_P15167
A_43_P15169
A_43_P15173
A_43_P15174
A_43_P15179
A_43_P15180
A_43_P15182
A_43_P15187
A_43_P15190
A_43_P15195
A_43_P15198
A_43_P15202
A_43_P15205
A_43_P15207
A_43_P15209
A_43_P15210
A_43_P15214
A_43_P15215
A_43_P15216
A_43_P15221
A_43_P15223
A_43_P15226
A_43_P15229
A_43_P15231
A_43_P15232
A_43_P15236
A_43_P15238
A_43_P15242
A_43_P15244
A_43_P15245
A_43_P15247
A_43_P15248
A_43_P15251
A_43_P15253
A_43_P15255
A_43_P15257
A_43_P15258
A_43_P15259
A_43_P15261
A_43_P15263
A_43_P15264
A_43_P15268
A_43_P15271
A_43_P15272
A_43_P15275
A_43_P15277
A_43_P15279
A_43_P15283
A_43_P15284
A_43_P15288
A_43_P15292
A_43_P15293
A_43_P15295
A_43_P15302
A_43_P15306
A_43_P15309
A_43_P15310
A_43_P15311
A_43_P15313
A_43_P15315
A_43_P15317
A_43_P15318
A_43_P15319
A_43_P15324
A_43_P15325
A_43_P15327
A_43_P15329
A_43_P15336
A_43_P15341
A_43_P15343
A_43_P15344
A_43_P15346
A_43_P15348
A_43_P15354
A_43_P15356
A_43_P15357
A_43_P15359
A_43_P15360
A_43_P15364
A_43_P15366
A_43_P15368
A_43_P15370
A_43_P15372
A_43_P15374
A_43_P15375
A_43_P15378
A_43_P15380
A_43_P15381
A_43_P15388
A_43_P15389
A_43_P15390
A_43_P15392
A_43_P15395
A_43_P15397
A_43_P15399
A_43_P15405
A_43_P15407
A_43_P15414
A_43_P15415
A_43_P15417
A_43_P15418
A_43_P15419
A_43_P15420
A_43_P15422
A_43_P15425
A_43_P15427
A_43_P15428
A_43_P15429
A_43_P15432
A_43_P15433
A_43_P15437
A_43_P15438
A_43_P15441
A_43_P15443
A_43_P15451
A_43_P15453
A_43_P15455
A_43_P15457
A_43_P15459
A_43_P15466
A_43_P15467
A_43_P15468
A_43_P15470
A_43_P15481
A_43_P15482
A_43_P15483
A_43_P15484
A_43_P15486
A_43_P15487
A_43_P15488
A_43_P15494
A_43_P15495
A_43_P15497
A_43_P15500
A_43_P15502
A_43_P15505
A_43_P15508
A_43_P15509
A_43_P15515
A_43_P15517
A_43_P15521
A_43_P15523
A_43_P15524
A_43_P15525
A_43_P15527
A_43_P15529
A_43_P15533
A_43_P15534
A_43_P15535
A_43_P15545
A_43_P15552
A_43_P15556
A_43_P15557
A_43_P15559
A_43_P15562
A_43_P15564
A_43_P15565
A_43_P15566
A_43_P15569
A_43_P15570
A_43_P15574
A_43_P15575
A_43_P15578
A_43_P15581
A_43_P15585
A_43_P15587
A_43_P15593
A_43_P15594
A_43_P15600
A_43_P15601
A_43_P15602
A_43_P15604
A_43_P15606
A_43_P15608
A_43_P15611
A_43_P15614
A_43_P15616
A_43_P15617
A_43_P15621
A_43_P15623
A_43_P15628
A_43_P15629
A_43_P15632
A_43_P15634
A_43_P15636
A_43_P15637
A_43_P15638
A_43_P15642
A_43_P15643
A_43_P15644
A_43_P15647
A_43_P15648
A_43_P15649
A_43_P15652
A_43_P15657
A_43_P15659
A_43_P15660
A_43_P15661
A_43_P15663
A_43_P15665
A_43_P15669
A_43_P15671
A_43_P15674
A_43_P15675
A_43_P15677
A_43_P15679
A_43_P15681
A_43_P15686
A_43_P15688
A_43_P15689
A_43_P15690
A_43_P15692
A_43_P15694
A_43_P15698
A_43_P15701
A_43_P15704
A_43_P15708
A_43_P15711
A_43_P15713
A_43_P15715
A_43_P15717
A_43_P15721
A_43_P15724
A_43_P15725
A_43_P15727
A_43_P15730
A_43_P15731
A_43_P15734
A_43_P15736
A_43_P15737
A_43_P15738
A_43_P15740
A_43_P15741
A_43_P15743
A_43_P15744
A_43_P15746
A_43_P15747
A_43_P15757
A_43_P15760
A_43_P15761
A_43_P15763
A_43_P15764
A_43_P15766
A_43_P15769
A_43_P15773
A_43_P15775
A_43_P15779
A_43_P15780
A_43_P15782
A_43_P15785
A_43_P15786
A_43_P15789
A_43_P15790
A_43_P15795
A_43_P15797
A_43_P15801
A_43_P15810
A_43_P15814
A_43_P15816
A_43_P15818
A_43_P15819
A_43_P15820
A_43_P15821
A_43_P15822
A_43_P15828
A_43_P15832
A_43_P15839
A_43_P15844
A_43_P15847
A_43_P15849
A_43_P15850
A_43_P15854
A_43_P15856
A_43_P15864
A_43_P15865
A_43_P15866
A_43_P15872
A_43_P15879
A_43_P15885
A_43_P15887
A_43_P15892
A_43_P15901
A_43_P15902
A_43_P15903
A_43_P15904
A_43_P15910
A_43_P15917
A_43_P15922
A_43_P15926
A_43_P15928
A_43_P15936
A_43_P15937
A_43_P15941
A_43_P15945
A_43_P15946
A_43_P15948
A_43_P15952
A_43_P15962
A_43_P15965
A_43_P15966
A_43_P15967
A_43_P15971
A_43_P15973
A_43_P15974
A_43_P15975
A_43_P15980
A_43_P15984
A_43_P15986
A_43_P15987
A_43_P15988
A_43_P15993
A_43_P15996
A_43_P15998
A_43_P15999
A_43_P16004
A_43_P16005
A_43_P16007
A_43_P16011
A_43_P16016
A_43_P16017
A_43_P16018
A_43_P16019
A_43_P16020
A_43_P16025
A_43_P16028
A_43_P16032
A_43_P16034
A_43_P16036
A_43_P16039
A_43_P16044
A_43_P16045
A_43_P16055
A_43_P16056
A_43_P16060
A_43_P16068
A_43_P16071
A_43_P16072
A_43_P16082
A_43_P16083
A_43_P16086
A_43_P16088
A_43_P16089
A_43_P16093
A_43_P16094
A_43_P16095
A_43_P16097
A_43_P16102
A_43_P16104
A_43_P16110
A_43_P16117
A_43_P16118
A_43_P16128
A_43_P16132
A_43_P16133
A_43_P16139
A_43_P16140
A_43_P16148
A_43_P16149
A_43_P16151
A_43_P16153
A_43_P16156
A_43_P16158
A_43_P16159
A_43_P16162
A_43_P16164
A_43_P16167
A_43_P16168
A_43_P16171
A_43_P16178
A_43_P16182
A_43_P16184
A_43_P16186
A_43_P16191
A_43_P16192
A_43_P16193
A_43_P16194
A_43_P16197
A_43_P16210
A_43_P16211
A_43_P16212
A_43_P16216
A_43_P16217
A_43_P16219
A_43_P16223
A_43_P16225
A_43_P16228
A_43_P16229
A_43_P16235
A_43_P16236
A_43_P16237
A_43_P16238
A_43_P16246
A_43_P16248
A_43_P16253
A_43_P16254
A_43_P16258
A_43_P16264
A_43_P16265
A_43_P16266
A_43_P16269
A_43_P16270
A_43_P16275
A_43_P16276
A_43_P16277
A_43_P16279
A_43_P16283
A_43_P16297
A_43_P16298
A_43_P16299
A_43_P16300
A_43_P16301
A_43_P16304
A_43_P16311
A_43_P16312
A_43_P16318
A_43_P16319
A_43_P16320
A_43_P16330
A_43_P16340
A_43_P16341
A_43_P16343
A_43_P16344
A_43_P16346
A_43_P16348
A_43_P16353
A_43_P16355
A_43_P16357
A_43_P16359
A_43_P16362
A_43_P16363
A_43_P16367
A_43_P16370
A_43_P16371
A_43_P16374
A_43_P16375
A_43_P16378
A_43_P16379
A_43_P16380
A_43_P16386
A_43_P16389
A_43_P16401
A_43_P16403
A_43_P16404
A_43_P16405
A_43_P16409
A_43_P16414
A_43_P16415
A_43_P16416
A_43_P16425
A_43_P16428
A_43_P16433
A_43_P16435
A_43_P16437
A_43_P16438
A_43_P16446
A_43_P16449
A_43_P16455
A_43_P16457
A_43_P16458
A_43_P16460
A_43_P16461
A_43_P16462
A_43_P16465
A_43_P16466
A_43_P16469
A_43_P16470
A_43_P16471
A_43_P16472
A_43_P16473
A_43_P16474
A_43_P16478
A_43_P16480
A_43_P16491
A_43_P16492
A_43_P16493
A_43_P16495
A_43_P16497
A_43_P16498
A_43_P16500
A_43_P16502
A_43_P16503
A_43_P16505
A_43_P16507
A_43_P16511
A_43_P16514
A_43_P16515
A_43_P16516
A_43_P16523
A_43_P16524
A_43_P16525
A_43_P16529
A_43_P16530
A_43_P16533
A_43_P16534
A_43_P16537
A_43_P16541
A_43_P16544
A_43_P16545
A_43_P16546
A_43_P16550
A_43_P16551
A_43_P16552
A_43_P16562
A_43_P16563
A_43_P16567
A_43_P16570
A_43_P16571
A_43_P16573
A_43_P16574
A_43_P16577
A_43_P16579
A_43_P16582
A_43_P16583
A_43_P16584
A_43_P16587
A_43_P16588
A_43_P16592
A_43_P16593
A_43_P16594
A_43_P16595
A_43_P16596
A_43_P16598
A_43_P16600
A_43_P16603
A_43_P16605
A_43_P16607
A_43_P16608
A_43_P16609
A_43_P16610
A_43_P16611
A_43_P16615
A_43_P16617
A_43_P16621
A_43_P16626
A_43_P16628
A_43_P16632
A_43_P16638
A_43_P16641
A_43_P16644
A_43_P16645
A_43_P16650
A_43_P16656
A_43_P16661
A_43_P16666
A_43_P16668
A_43_P16670
A_43_P16671
A_43_P16672
A_43_P16676
A_43_P16677
A_43_P16679
A_43_P16680
A_43_P16681
A_43_P16682
A_43_P16687
A_43_P16689
A_43_P16690
A_43_P16693
A_43_P16695
A_43_P16705
A_43_P16707
A_43_P16710
A_43_P16713
A_43_P16715
A_43_P16721
A_43_P16722
A_43_P16724
A_43_P16729
A_43_P16731
A_43_P16733
A_43_P16736
A_43_P16738
A_43_P16739
A_43_P16740
A_43_P16742
A_43_P16743
A_43_P16744
A_43_P16745
A_43_P16746
A_43_P16748
A_43_P16750
A_43_P16756
A_43_P16757
A_43_P16758
A_43_P16761
A_43_P16763
A_43_P16765
A_43_P16767
A_43_P16770
A_43_P16771
A_43_P16774
A_43_P16777
A_43_P16778
A_43_P16779
A_43_P16780
A_43_P16782
A_43_P16786
A_43_P16787
A_43_P16789
A_43_P16793
A_43_P16800
A_43_P16802
A_43_P16803
A_43_P16807
A_43_P16808
A_43_P16809
A_43_P16810
A_43_P16811
A_43_P16812
A_43_P16815
A_43_P16818
A_43_P16820
A_43_P16824
A_43_P16825
A_43_P16827
A_43_P16840
A_43_P16842
A_43_P16847
A_43_P16850
A_43_P16852
A_43_P16857
A_43_P16865
A_43_P16868
A_43_P16869
A_43_P16875
A_43_P16876
A_43_P16877
A_43_P16882
A_43_P16883
A_43_P16885
A_43_P16888
A_43_P16890
A_43_P16891
A_43_P16893
A_43_P16894
A_43_P16897
A_43_P16902
A_43_P16905
A_43_P16908
A_43_P16912
A_43_P16913
A_43_P16920
A_43_P16923
A_43_P16924
A_43_P16925
A_43_P16928
A_43_P16930
A_43_P16935
A_43_P16940
A_43_P16942
A_43_P16945
A_43_P16946
A_43_P16953
A_43_P16954
A_43_P16956
A_43_P16960
A_43_P16961
A_43_P16962
A_43_P16965
A_43_P16967
A_43_P16968
A_43_P16969
A_43_P16971
A_43_P16978
A_43_P16981
A_43_P16985
A_43_P16987
A_43_P16990
A_43_P16992
A_43_P16993
A_43_P16994
A_43_P16995
A_43_P16996
A_43_P17001
A_43_P17003
A_43_P17008
A_43_P17013
A_43_P17015
A_43_P17016
A_43_P17020
A_43_P17022
A_43_P17023
A_43_P17026
A_43_P17027
A_43_P17028
A_43_P17029
A_43_P17032
A_43_P17033
A_43_P17034
A_43_P17035
A_43_P17036
A_43_P17038
A_43_P17040
A_43_P17042
A_43_P17047
A_43_P17049
A_43_P17057
A_43_P17058
A_43_P17061
A_43_P17062
A_43_P17075
A_43_P17076
A_43_P17078
A_43_P17081
A_43_P17087
A_43_P17088
A_43_P17090
A_43_P17091
A_43_P17095
A_43_P17100
A_43_P17101
A_43_P17106
A_43_P17108
A_43_P17109
A_43_P17111
A_43_P17114
A_43_P17116
A_43_P17117
A_43_P17118
A_43_P17124
A_43_P17125
A_43_P17127
A_43_P17129
A_43_P17130
A_43_P17131
A_43_P17132
A_43_P17134
A_43_P17137
A_43_P17139
A_43_P17140
A_43_P17143
A_43_P17149
A_43_P17150
A_43_P17151
A_43_P17165
A_43_P17167
A_43_P17169
A_43_P17170
A_43_P17174
A_43_P17175
A_43_P17181
A_43_P17184
A_43_P17194
A_43_P17196
A_43_P17198
A_43_P17201
A_43_P17202
A_43_P17205
A_43_P17208
A_43_P17209
A_43_P17213
A_43_P17216
A_43_P17219
A_43_P17223
A_43_P17227
A_43_P17228
A_43_P17230
A_43_P17234
A_43_P17235
A_43_P17236
A_43_P17239
A_43_P17242
A_43_P17245
A_43_P17246
A_43_P17247
A_43_P17248
A_43_P17250
A_43_P17253
A_43_P17254
A_43_P17259
A_43_P17261
A_43_P17266
A_43_P17268
A_43_P17270
A_43_P17271
A_43_P17275
A_43_P17277
A_43_P17278
A_43_P17279
A_43_P17280
A_43_P17287
A_43_P17294
A_43_P17298
A_43_P17299
A_43_P17302
A_43_P17304
A_43_P17306
A_43_P17307
A_43_P17309
A_43_P17313
A_43_P17317
A_43_P17323
A_43_P17324
A_43_P17325
A_43_P17331
A_43_P17332
A_43_P17333
A_43_P17334
A_43_P17335
A_43_P17340
A_43_P17341
A_43_P17358
A_43_P17361
A_43_P17363
A_43_P17369
A_43_P17378
A_43_P17383
A_43_P17388
A_43_P17389
A_43_P17391
A_43_P17395
A_43_P17400
A_43_P17401
A_43_P17402
A_43_P17406
A_43_P17408
A_43_P17415
A_43_P17416
A_43_P17420
A_43_P17421
A_43_P17424
A_43_P17425
A_43_P17426
A_43_P17427
A_43_P17428
A_43_P17430
A_43_P17433
A_43_P17434
A_43_P17435
A_43_P17442
A_43_P17443
A_43_P17446
A_43_P17449
A_43_P17454
A_43_P17455
A_43_P17457
A_43_P17458
A_43_P17460
A_43_P17464
A_43_P17467
A_43_P17469
A_43_P17473
A_43_P17483
A_43_P17487
A_43_P17492
A_43_P17493
A_43_P17496
A_43_P17497
A_43_P17501
A_43_P17505
A_43_P17507
A_43_P17509
A_43_P17510
A_43_P17512
A_43_P17518
A_43_P17519
A_43_P17520
A_43_P17525
A_43_P17526
A_43_P17528
A_43_P17533
A_43_P17535
A_43_P17536
A_43_P17539
A_43_P17541
A_43_P17542
A_43_P17555
A_43_P17556
A_43_P17565
A_43_P17566
A_43_P17567
A_43_P17569
A_43_P17573
A_43_P17579
A_43_P17582
A_43_P17583
A_43_P17587
A_43_P17591
A_43_P17592
A_43_P17593
A_43_P17595
A_43_P17599
A_43_P17602
A_43_P17610
A_43_P17619
A_43_P17620
A_43_P17622
A_43_P17624
A_43_P17627
A_43_P17630
A_43_P17631
A_43_P17636
A_43_P17638
A_43_P17639
A_43_P17642
A_43_P17643
A_43_P17645
A_43_P17647
A_43_P17654
A_43_P17658
A_43_P17659
A_43_P17664
A_43_P17665
A_43_P17667
A_43_P17668
A_43_P17669
A_43_P17672
A_43_P17676
A_43_P17678
A_43_P17681
A_43_P17683
A_43_P17685
A_43_P17695
A_43_P17696
A_43_P17697
A_43_P17698
A_43_P17699
A_43_P17702
A_43_P17704
A_43_P17710
A_43_P17712
A_43_P17714
A_43_P17715
A_43_P17716
A_43_P17723
A_43_P17730
A_43_P17732
A_43_P17735
A_43_P17737
A_43_P17738
A_43_P17740
A_43_P17749
A_43_P17750
A_43_P17751
A_43_P17752
A_43_P17760
A_43_P17763
A_43_P17771
A_43_P17775
A_43_P17776
A_43_P17777
A_43_P17781
A_43_P17783
A_43_P17787
A_43_P17791
A_43_P17792
A_43_P17794
A_43_P17796
A_43_P17800
A_43_P17801
A_43_P17802
A_43_P17803
A_43_P17806
A_43_P17807
A_43_P17808
A_43_P17811
A_43_P17813
A_43_P17817
A_43_P17820
A_43_P17822
A_43_P17823
A_43_P17825
A_43_P17829
A_43_P17831
A_43_P17839
A_43_P17841
A_43_P17845
A_43_P17849
A_43_P17854
A_43_P17857
A_43_P17861
A_43_P17863
A_43_P17864
A_43_P17867
A_43_P17869
A_43_P17870
A_43_P17872
A_43_P17874
A_43_P17878
A_43_P17879
A_43_P17880
A_43_P17882
A_43_P17887
A_43_P17890
A_43_P17891
A_43_P17902
A_43_P17906
A_43_P17908
A_43_P17910
A_43_P17915
A_43_P17920
A_43_P17922
A_43_P17925
A_43_P17926
A_43_P17927
A_43_P17932
A_43_P17933
A_43_P17934
A_43_P17935
A_43_P17936
A_43_P17938
A_43_P17939
A_43_P17941
A_43_P17945
A_43_P17949
A_43_P17950
A_43_P17953
A_43_P17955
A_43_P17957
A_43_P17958
A_43_P17964
A_43_P17982
A_43_P17986
A_43_P17988
A_43_P17990
A_43_P17992
A_43_P17998
A_43_P17999
A_43_P18003
A_43_P18004
A_43_P18007
A_43_P18016
A_43_P18020
A_43_P18021
A_43_P18023
A_43_P18029
A_43_P18034
A_43_P18036
A_43_P18038
A_43_P18040
A_43_P18041
A_43_P18047
A_43_P18050
A_43_P18055
A_43_P18056
A_43_P18064
A_43_P18069
A_43_P18073
A_43_P18075
A_43_P18076
A_43_P18077
A_43_P18078
A_43_P18086
A_43_P18089
A_43_P18091
A_43_P18092
A_43_P18093
A_43_P18101
A_43_P18104
A_43_P18105
A_43_P18106
A_43_P18108
A_43_P18113
A_43_P18120
A_43_P18121
A_43_P18126
A_43_P18133
A_43_P18135
A_43_P18137
A_43_P18147
A_43_P18148
A_43_P18149
A_43_P18151
A_43_P18160
A_43_P18163
A_43_P18164
A_43_P18166
A_43_P18171
A_43_P18176
A_43_P18182
A_43_P18187
A_43_P18191
A_43_P18197
A_43_P18201
A_43_P18205
A_43_P18206
A_43_P18208
A_43_P18209
A_43_P18214
A_43_P18215
A_43_P18219
A_43_P18220
A_43_P18221
A_43_P18226
A_43_P18232
A_43_P18233
A_43_P18241
A_43_P18253
A_43_P18254
A_43_P18258
A_43_P18266
A_43_P18268
A_43_P18271
A_43_P18272
A_43_P18273
A_43_P18275
A_43_P18277
A_43_P18281
A_43_P18284
A_43_P18287
A_43_P18289
A_43_P18294
A_43_P18295
A_43_P18303
A_43_P18310
A_43_P18311
A_43_P18316
A_43_P18320
A_43_P18321
A_43_P18322
A_43_P18328
A_43_P18331
A_43_P18334
A_43_P18338
A_43_P18342
A_43_P18344
A_43_P18345
A_43_P18346
A_43_P18350
A_43_P18353
A_43_P18355
A_43_P18356
A_43_P18361
A_43_P18369
A_43_P18373
A_43_P18374
A_43_P18375
A_43_P18378
A_43_P18380
A_43_P18385
A_43_P18388
A_43_P18390
A_43_P18394
A_43_P18396
A_43_P18401
A_43_P18402
A_43_P18403
A_43_P18405
A_43_P18407
A_43_P18409
A_43_P18419
A_43_P18421
A_43_P18423
A_43_P18424
A_43_P18427
A_43_P18433
A_43_P18435
A_43_P18436
A_43_P18437
A_43_P18438
A_43_P18440
A_43_P18442
A_43_P18446
A_43_P18448
A_43_P18451
A_43_P18452
A_43_P18454
A_43_P18463
A_43_P18467
A_43_P18471
A_43_P18472
A_43_P18476
A_43_P18479
A_43_P18480
A_43_P18481
A_43_P18485
A_43_P18486
A_43_P18487
A_43_P18495
A_43_P18497
A_43_P18503
A_43_P18506
A_43_P18507
A_43_P18508
A_43_P18509
A_43_P18513
A_43_P18514
A_43_P18515
A_43_P18518
A_43_P18519
A_43_P18525
A_43_P18526
A_43_P18527
A_43_P18530
A_43_P18533
A_43_P18534
A_43_P18538
A_43_P18539
A_43_P18541
A_43_P18544
A_43_P18545
A_43_P18550
A_43_P18553
A_43_P18558
A_43_P18560
A_43_P18561
A_43_P18562
A_43_P18563
A_43_P18567
A_43_P18568
A_43_P18574
A_43_P18575
A_43_P18580
A_43_P18592
A_43_P18596
A_43_P18597
A_43_P18603
A_43_P18604
A_43_P18606
A_43_P18607
A_43_P18614
A_43_P18623
A_43_P18624
A_43_P18627
A_43_P18637
A_43_P18646
A_43_P18647
A_43_P18648
A_43_P18651
A_43_P18654
A_43_P18655
A_43_P18659
A_43_P18660
A_43_P18662
A_43_P18665
A_43_P18667
A_43_P18669
A_43_P18672
A_43_P18679
A_43_P18686
A_43_P18689
A_43_P18702
A_43_P18710
A_43_P18711
A_43_P18713
A_43_P18714
A_43_P18716
A_43_P18718
A_43_P18720
A_43_P18727
A_43_P18730
A_43_P18738
A_43_P18742
A_43_P18743
A_43_P18753
A_43_P18756
A_43_P18757
A_43_P18759
A_43_P18764
A_43_P18770
A_43_P18776
A_43_P18785
A_43_P18790
A_43_P18793
A_43_P18800
A_43_P18801
A_43_P18802
A_43_P18804
A_43_P18805
A_43_P18811
A_43_P18812
A_43_P18819
A_43_P18824
A_43_P18825
A_43_P18828
A_43_P18829
A_43_P18830
A_43_P18834
A_43_P18836
A_43_P18854
A_43_P18855
A_43_P18857
A_43_P18863
A_43_P18867
A_43_P18872
A_43_P18875
A_43_P18879
A_43_P18887
A_43_P18888
A_43_P18889
A_43_P18894
A_43_P18901
A_43_P18906
A_43_P18910
A_43_P18911
A_43_P18917
A_43_P18918
A_43_P18923
A_43_P18931
A_43_P18932
A_43_P18933
A_43_P18934
A_43_P18943
A_43_P18947
A_43_P18951
A_43_P18954
A_43_P18957
A_43_P18969
A_43_P18977
A_43_P18978
A_43_P18981
A_43_P18986
A_43_P18992
A_43_P18993
A_43_P18998
A_43_P18999
A_43_P19003
A_43_P19005
A_43_P19012
A_43_P19016
A_43_P19018
A_43_P19023
A_43_P19024
A_43_P19026
A_43_P19028
A_43_P19029
A_43_P19036
A_43_P19039
A_43_P19042
A_43_P19045
A_43_P19049
A_43_P19059
A_43_P19061
A_43_P19062
A_43_P19070
A_43_P19076
A_43_P19079
A_43_P19080
A_43_P19085
A_43_P19087
A_43_P19093
A_43_P19094
A_43_P19095
A_43_P19098
A_43_P19100
A_43_P19103
A_43_P19105
A_43_P19106
A_43_P19123
A_43_P19128
A_43_P19133
A_43_P19138
A_43_P19140
A_43_P19141
A_43_P19145
A_43_P19149
A_43_P19153
A_43_P19154
A_43_P19160
A_43_P19161
A_43_P19162
A_43_P19163
A_43_P19165
A_43_P19166
A_43_P19171
A_43_P19174
A_43_P19178
A_43_P19179
A_43_P19180
A_43_P19185
A_43_P19191
A_43_P19193
A_43_P19202
A_43_P19203
A_43_P19205
A_43_P19210
A_43_P19214
A_43_P19216
A_43_P19218
A_43_P19219
A_43_P19221
A_43_P19229
A_43_P19233
A_43_P19235
A_43_P19243
A_43_P19246
A_43_P19257
A_43_P19258
A_43_P19259
A_43_P19260
A_43_P19261
A_43_P19263
A_43_P19265
A_43_P19267
A_43_P19268
A_43_P19272
A_43_P19273
A_43_P19275
A_43_P19282
A_43_P19289
A_43_P19290
A_43_P19294
A_43_P19295
A_43_P19297
A_43_P19300
A_43_P19301
A_43_P19304
A_43_P19308
A_43_P19309
A_43_P19311
A_43_P19313
A_43_P19316
A_43_P19319
A_43_P19322
A_43_P19324
A_43_P19327
A_43_P19333
A_43_P19334
A_43_P19335
A_43_P19338
A_43_P19341
A_43_P19342
A_43_P19347
A_43_P19348
A_43_P19349
A_43_P19350
A_43_P19351
A_43_P19353
A_43_P19355
A_43_P19356
A_43_P19382
A_43_P19383
A_43_P19384
A_43_P19385
A_43_P19389
A_43_P19391
A_43_P19392
A_43_P19397
A_43_P19400
A_43_P19405
A_43_P19406
A_43_P19421
A_43_P19430
A_43_P19433
A_43_P19441
A_43_P19443
A_43_P19446
A_43_P19447
A_43_P19448
A_43_P19449
A_43_P19451
A_43_P19461
A_43_P19463
A_43_P19467
A_43_P19468
A_43_P19469
A_43_P19471
A_43_P19479
A_43_P19481
A_43_P19485
A_43_P19486
A_43_P19488
A_43_P19492
A_43_P19495
A_43_P19498
A_43_P19500
A_43_P19502
A_43_P19506
A_43_P19507
A_43_P19515
A_43_P19519
A_43_P19522
A_43_P19523
A_43_P19529
A_43_P19534
A_43_P19536
A_43_P19539
A_43_P19540
A_43_P19541
A_43_P19544
A_43_P19545
A_43_P19546
A_43_P19547
A_43_P19549
A_43_P19552
A_43_P19553
A_43_P19558
A_43_P19559
A_43_P19563
A_43_P19564
A_43_P19566
A_43_P19572
A_43_P19578
A_43_P19581
A_43_P19594
A_43_P19595
A_43_P19602
A_43_P19604
A_43_P19605
A_43_P19610
A_43_P19612
A_43_P19613
A_43_P19617
A_43_P19625
A_43_P19626
A_43_P19643
A_43_P19644
A_43_P19645
A_43_P19656
A_43_P19657
A_43_P19658
A_43_P19659
A_43_P19660
A_43_P19661
A_43_P19666
A_43_P19669
A_43_P19671
A_43_P19672
A_43_P19675
A_43_P19680
A_43_P19684
A_43_P19688
A_43_P19689
A_43_P19690
A_43_P19691
A_43_P19695
A_43_P19703
A_43_P19707
A_43_P19712
A_43_P19713
A_43_P19714
A_43_P19715
A_43_P19718
A_43_P19719
A_43_P19722
A_43_P19723
A_43_P19725
A_43_P19727
A_43_P19734
A_43_P19737
A_43_P19742
A_43_P19744
A_43_P19749
A_43_P19751
A_43_P19757
A_43_P19758
A_43_P19763
A_43_P19765
A_43_P19766
A_43_P19776
A_43_P19779
A_43_P19781
A_43_P19788
A_43_P19790
A_43_P19794
A_43_P19796
A_43_P19799
A_43_P19803
A_43_P19805
A_43_P19806
A_43_P19809
A_43_P19810
A_43_P19811
A_43_P19814
A_43_P19816
A_43_P19819
A_43_P19825
A_43_P19827
A_43_P19831
A_43_P19834
A_43_P19835
A_43_P19838
A_43_P19844
A_43_P19849
A_43_P19851
A_43_P19854
A_43_P19856
A_43_P19858
A_43_P19859
A_43_P19864
A_43_P19868
A_43_P19872
A_43_P19873
A_43_P19888
A_43_P19889
A_43_P19898
A_43_P19900
A_43_P19901
A_43_P19903
A_43_P19905
A_43_P19906
A_43_P19907
A_43_P19909
A_43_P19910
A_43_P19914
A_43_P19918
A_43_P19922
A_43_P19923
A_43_P19928
A_43_P19934
A_43_P19938
A_43_P19939
A_43_P19941
A_43_P19943
A_43_P19945
A_43_P19946
A_43_P19949
A_43_P19955
A_43_P19956
A_43_P19958
A_43_P19959
A_43_P19960
A_43_P19962
A_43_P19971
A_43_P19973
A_43_P19974
A_43_P19979
A_43_P19983
A_43_P19987
A_43_P19988
A_43_P19991
A_43_P19992
A_43_P19994
A_43_P19998
A_43_P20001
A_43_P20002
A_43_P20005
A_43_P20016
A_43_P20017
A_43_P20022
A_43_P20023
A_43_P20026
A_43_P20036
A_43_P20045
A_43_P20049
A_43_P20051
A_43_P20054
A_43_P20057
A_43_P20058
A_43_P20059
A_43_P20061
A_43_P20063
A_43_P20067
A_43_P20068
A_43_P20069
A_43_P20070
A_43_P20077
A_43_P20085
A_43_P20089
A_43_P20092
A_43_P20102
A_43_P20105
A_43_P20118
A_43_P20121
A_43_P20129
A_43_P20132
A_43_P20133
A_43_P20141
A_43_P20143
A_43_P20151
A_43_P20152
A_43_P20153
A_43_P20154
A_43_P20160
A_43_P20161
A_43_P20164
A_43_P20165
A_43_P20167
A_43_P20169
A_43_P20170
A_43_P20191
A_43_P20193
A_43_P20194
A_43_P20197
A_43_P20206
A_43_P20213
A_43_P20216
A_43_P20218
A_43_P20224
A_43_P20226
A_43_P20231
A_43_P20233
A_43_P20234
A_43_P20237
A_43_P20238
A_43_P20239
A_43_P20242
A_43_P20244
A_43_P20248
A_43_P20254
A_43_P20256
A_43_P20258
A_43_P20259
A_43_P20263
A_43_P20265
A_43_P20266
A_43_P20267
A_43_P20276
A_43_P20277
A_43_P20278
A_43_P20281
A_43_P20282
A_43_P20283
A_43_P20286
A_43_P20288
A_43_P20292
A_43_P20299
A_43_P20306
A_43_P20309
A_43_P20311
A_43_P20313
A_43_P20318
A_43_P20319
A_43_P20323
A_43_P20325
A_43_P20330
A_43_P20331
A_43_P20332
A_43_P20336
A_43_P20343
A_43_P20344
A_43_P20346
A_43_P20354
A_43_P20356
A_43_P20360
A_43_P20367
A_43_P20371
A_43_P20373
A_43_P20376
A_43_P20377
A_43_P20380
A_43_P20386
A_43_P20388
A_43_P20389
A_43_P20392
A_43_P20393
A_43_P20394
A_43_P20396
A_43_P20398
A_43_P20399
A_43_P20400
A_43_P20409
A_43_P20412
A_43_P20417
A_43_P20419
A_43_P20420
A_43_P20424
A_43_P20428
A_43_P20429
A_43_P20437
A_43_P20438
A_43_P20440
A_43_P20443
A_43_P20444
A_43_P20449
A_43_P20457
A_43_P20464
A_43_P20465
A_43_P20470
A_43_P20472
A_43_P20476
A_43_P20480
A_43_P20483
A_43_P20486
A_43_P20487
A_43_P20488
A_43_P20490
A_43_P20499
A_43_P20504
A_43_P20507
A_43_P20514
A_43_P20517
A_43_P20520
A_43_P20527
A_43_P20529
A_43_P20533
A_43_P20534
A_43_P20540
A_43_P20541
A_43_P20542
A_43_P20544
A_43_P20546
A_43_P20547
A_43_P20558
A_43_P20564
A_43_P20570
A_43_P20572
A_43_P20573
A_43_P20577
A_43_P20578
A_43_P20582
A_43_P20591
A_43_P20594
A_43_P20595
A_43_P20600
A_43_P20602
A_43_P20605
A_43_P20607
A_43_P20608
A_43_P20616
A_43_P20620
A_43_P20621
A_43_P20623
A_43_P20624
A_43_P20637
A_43_P20639
A_43_P20640
A_43_P20641
A_43_P20646
A_43_P20660
A_43_P20662
A_43_P20669
A_43_P20675
A_43_P20678
A_43_P20687
A_43_P20688
A_43_P20694
A_43_P20697
A_43_P20698
A_43_P20700
A_43_P20704
A_43_P20705
A_43_P20706
A_43_P20709
A_43_P20712
A_43_P20713
A_43_P20715
A_43_P20716
A_43_P20722
A_43_P20725
A_43_P20727
A_43_P20729
A_43_P20733
A_43_P20734
A_43_P20736
A_43_P20737
A_43_P20739
A_43_P20740
A_43_P20744
A_43_P20745
A_43_P20750
A_43_P20757
A_43_P20758
A_43_P20764
A_43_P20765
A_43_P20770
A_43_P20777
A_43_P20779
A_43_P20784
A_43_P20785
A_43_P20786
A_43_P20789
A_43_P20793
A_43_P20796
A_43_P20800
A_43_P20805
A_43_P20807
A_43_P20813
A_43_P20816
A_43_P20818
A_43_P20820
A_43_P20822
A_43_P20823
A_43_P20825
A_43_P20826
A_43_P20829
A_43_P20835
A_43_P20839
A_43_P20840
A_43_P20842
A_43_P20846
A_43_P20847
A_43_P20849
A_43_P20853
A_43_P20859
A_43_P20862
A_43_P20864
A_43_P20865
A_43_P20869
A_43_P20877
A_43_P20889
A_43_P20894
A_43_P20895
A_43_P20900
A_43_P20901
A_43_P20904
A_43_P20906
A_43_P20910
A_43_P20914
A_43_P20922
A_43_P20926
A_43_P20927
A_43_P20929
A_43_P20931
A_43_P20935
A_43_P20936
A_43_P20937
A_43_P20941
A_43_P20944
A_43_P20945
A_43_P20947
A_43_P20949
A_43_P20951
A_43_P20952
A_43_P20963
A_43_P20967
A_43_P20971
A_43_P20975
A_43_P20981
A_43_P20985
A_43_P20994
A_43_P20995
A_43_P20998
A_43_P21003
A_43_P21008
A_43_P21012
A_43_P21018
A_43_P21019
A_43_P21020
A_43_P21024
A_43_P21027
A_43_P21037
A_43_P21038
A_43_P21040
A_43_P21041
A_43_P21042
A_43_P21045
A_43_P21046
A_43_P21047
A_43_P21049
A_43_P21051
A_43_P21061
A_43_P21064
A_43_P21069
A_43_P21072
A_43_P21073
A_43_P21078
A_43_P21082
A_43_P21087
A_43_P21097
A_43_P21100
A_43_P21101
A_43_P21102
A_43_P21109
A_43_P21111
A_43_P21115
A_43_P21118
A_43_P21121
A_43_P21129
A_43_P21130
A_43_P21133
A_43_P21136
A_43_P21138
A_43_P21141
A_43_P21142
A_43_P21145
A_43_P21146
A_43_P21148
A_43_P21152
A_43_P21154
A_43_P21161
A_43_P21167
A_43_P21179
A_43_P21189
A_43_P21194
A_43_P21196
A_43_P21197
A_43_P21200
A_43_P21203
A_43_P21204
A_43_P21207
A_43_P21208
A_43_P21212
A_43_P21216
A_43_P21219
A_43_P21221
A_43_P21222
A_43_P21223
A_43_P21224
A_43_P21229
A_43_P21232
A_43_P21237
A_43_P21244
A_43_P21254
A_43_P21260
A_43_P21262
A_43_P21264
A_43_P21267
A_43_P21271
A_43_P21272
A_43_P21284
A_43_P21285
A_43_P21294
A_43_P21298
A_43_P21300
A_43_P21317
A_43_P21322
A_43_P21323
A_43_P21324
A_43_P21326
A_43_P21327
A_43_P21330
A_43_P21339
A_43_P21353
A_43_P21354
A_43_P21356
A_43_P21359
A_43_P21361
A_43_P21372
A_43_P21386
A_43_P21389
A_43_P21390
A_43_P21398
A_43_P21400
A_43_P21405
A_43_P21407
A_43_P21409
A_43_P21410
A_43_P21412
A_43_P21415
A_43_P21416
A_43_P21417
A_43_P21419
A_43_P21421
A_43_P21423
A_43_P21429
A_43_P21432
A_43_P21433
A_43_P21434
A_43_P21435
A_43_P21436
A_43_P21448
A_43_P21462
A_43_P21464
A_43_P21466
A_43_P21468
A_43_P21487
A_43_P21501
A_43_P21520
A_43_P21538
A_43_P21546
A_43_P21552
A_43_P21557
A_43_P21563
A_43_P21564
A_43_P21570
A_43_P21571
A_43_P21572
A_43_P21577
A_43_P21580
A_43_P21581
A_43_P21583
A_43_P21588
A_43_P21592
A_43_P21594
A_43_P21595
A_43_P21598
A_43_P21602
A_43_P21608
A_43_P21610
A_43_P21611
A_43_P21613
A_43_P21615
A_43_P21616
A_43_P21617
A_43_P21618
A_43_P21620
A_43_P21626
A_43_P21629
A_43_P21640
A_43_P21641
A_43_P21650
A_43_P21653
A_43_P21657
A_43_P21659
A_43_P21662
A_43_P21666
A_43_P21667
A_43_P21670
A_43_P21671
A_43_P21678
A_43_P21681
A_43_P21686
A_43_P21694
A_43_P21696
A_43_P21697
A_43_P21703
A_43_P21706
A_43_P21707
A_43_P21714
A_43_P21719
A_43_P21722
A_43_P21727
A_43_P21728
A_43_P21733
A_43_P21734
A_43_P21735
A_43_P21736
A_43_P21737
A_43_P21744
A_43_P21745
A_43_P21747
A_43_P21748
A_43_P21751
A_43_P21753
A_43_P21765
A_43_P21768
A_43_P21769
A_43_P21773
A_43_P21774
A_43_P21776
A_43_P21780
A_43_P21782
A_43_P21783
A_43_P21791
A_43_P21792
A_43_P21794
A_43_P21797
A_43_P21800
A_43_P21802
A_43_P21810
A_43_P21811
A_43_P21812
A_43_P21815
A_43_P21827
A_43_P21830
A_43_P21833
A_43_P21839
A_43_P21841
A_43_P21848
A_43_P21853
A_43_P21869
A_43_P21871
A_43_P21873
A_43_P21874
A_43_P21885
A_43_P21894
A_43_P21896
A_43_P21898
A_43_P21902
A_43_P21909
A_43_P21911
A_43_P21912
A_43_P21914
A_43_P21916
A_43_P21922
A_43_P21923
A_43_P21926
A_43_P21931
A_43_P21935
A_43_P21939
A_43_P21942
A_43_P21944
A_43_P21945
A_43_P21946
A_43_P21948
A_43_P21949
A_43_P21956
A_43_P21957
A_43_P21958
A_43_P21959
A_43_P21961
A_43_P21964
A_43_P21972
A_43_P21975
A_43_P21979
A_43_P21980
A_43_P21981
A_43_P21985
A_43_P21994
A_43_P21996
A_43_P21999
A_43_P22001
A_43_P22006
A_43_P22011
A_43_P22013
A_43_P22014
A_43_P22015
A_43_P22016
A_43_P22017
A_43_P22019
A_43_P22021
A_43_P22025
A_43_P22027
A_43_P22032
A_43_P22033
A_43_P22034
A_43_P22036
A_43_P22039
A_43_P22041
A_43_P22042
A_43_P22049
A_43_P22052
A_43_P22054
A_43_P22062
A_43_P22063
A_43_P22064
A_43_P22067
A_43_P22073
A_43_P22074
A_43_P22076
A_43_P22078
A_43_P22079
A_43_P22080
A_43_P22083
A_43_P22085
A_43_P22089
A_43_P22097
A_43_P22098
A_43_P22100
A_43_P22102
A_43_P22111
A_43_P22114
A_43_P22117
A_43_P22118
A_43_P22120
A_43_P22121
A_43_P22125
A_43_P22131
A_43_P22133
A_43_P22134
A_43_P22136
A_43_P22138
A_43_P22140
A_43_P22144
A_43_P22151
A_43_P22152
A_43_P22155
A_43_P22156
A_43_P22157
A_43_P22174
A_43_P22177
A_43_P22182
A_43_P22186
A_43_P22188
A_43_P22195
A_43_P22199
A_43_P22202
A_43_P22208
A_43_P22209
A_43_P22212
A_43_P22215
A_43_P22218
A_43_P22219
A_43_P22220
A_43_P22223
A_43_P22226
A_43_P22243
A_43_P22244
A_43_P22251
A_43_P22252
A_43_P22254
A_43_P22256
A_43_P22258
A_43_P22260
A_43_P22261
A_43_P22272
A_43_P22273
A_43_P22274
A_43_P22276
A_43_P22277
A_43_P22281
A_43_P22284
A_43_P22285
A_43_P22288
A_43_P22289
A_43_P22293
A_43_P22296
A_43_P22297
A_43_P22298
A_43_P22301
A_43_P22309
A_43_P22313
A_43_P22318
A_43_P22320
A_43_P22325
A_43_P22328
A_43_P22335
A_43_P22336
A_43_P22341
A_43_P22344
A_43_P22347
A_43_P22348
A_43_P22351
A_43_P22355
A_43_P22356
A_43_P22358
A_43_P22359
A_43_P22362
A_43_P22371
A_43_P22375
A_43_P22377
A_43_P22379
A_43_P22392
A_43_P22396
A_43_P22400
A_43_P22401
A_43_P22402
A_43_P22403
A_43_P22409
A_43_P22417
A_43_P22418
A_43_P22424
A_43_P22425
A_43_P22428
A_43_P22429
A_43_P22439
A_43_P22440
A_43_P22444
A_43_P22448
A_43_P22457
A_43_P22458
A_43_P22459
A_43_P22460
A_43_P22462
A_43_P22467
A_43_P22468
A_43_P22472
A_43_P22475
A_43_P22476
A_43_P22477
A_43_P22481
A_43_P22483
A_43_P22490
A_43_P22491
A_43_P22492
A_43_P22495
A_43_P22497
A_43_P22499
A_43_P22508
A_43_P22523
A_43_P22525
A_43_P22534
A_43_P22538
A_43_P22541
A_43_P22542
A_43_P22551
A_43_P22560
A_43_P22562
A_43_P22563
A_43_P22574
A_43_P22577
A_43_P22578
A_43_P22580
A_43_P22583
A_43_P22586
A_43_P22587
A_43_P22594
A_43_P22601
A_43_P22604
A_43_P22610
A_43_P22614
A_43_P22616
A_43_P22617
A_43_P22627
A_43_P22628
A_43_P22631
A_43_P22636
A_43_P22637
A_43_P22638
A_43_P22655
A_43_P22661
A_43_P22662
A_43_P22663
A_43_P22665
A_43_P22672
A_43_P22673
A_43_P22675
A_43_P22678
A_43_P22680
A_43_P22682
A_43_P22686
A_43_P22696
A_43_P22699
A_43_P22701
A_43_P22702
A_43_P22703
A_43_P22706
A_43_P22707
A_43_P22710
A_43_P22715
A_43_P22719
A_43_P22722
A_43_P22725
A_43_P22730
A_43_P22737
A_43_P22739
A_43_P22740
A_43_P22743
A_43_P22745
A_43_P22748
A_43_P22749
A_43_P22752
A_43_P22753
A_43_P22755
A_43_P22756
A_43_P22760
A_43_P22763
A_43_P22764
A_43_P22766
A_43_P22768
A_43_P22777
A_43_P22779
A_43_P22790
A_43_P22791
A_43_P22795
A_43_P22797
A_43_P22801
A_43_P22804
A_43_P22805
A_43_P22806
A_43_P22810
A_43_P22811
A_43_P22819
A_43_P22825
A_43_P22827
A_43_P22833
A_43_P22841
A_43_P22842
A_43_P22844
A_43_P22847
A_43_P22850
A_43_P22851
A_43_P22852
A_43_P22857
A_43_P22858
A_43_P22861
A_43_P22863
A_43_P22864
A_43_P22867
A_43_P22868
A_43_P22870
A_43_P22872
A_43_P22876
A_43_P22877
A_43_P22881
A_43_P22882
A_43_P22891
A_43_P22907
A_43_P22908
A_43_P22912
A_43_P22913
A_43_P22914
A_43_P22916
A_43_P22918
A_43_P22923
A_43_P22926
A_43_P22928
A_43_P22936
A_43_P22938
A_43_P22942
A_43_P22944
A_43_P22955
A_43_P22964
A_43_P22965
A_43_P22970
A_43_P22972
A_43_P22976
A_43_P22977
A_43_P22986
A_43_P22987
A_43_P22988
A_43_P22989
A_43_P22990
A_43_P22996
A_43_P22997
A_43_P22999
A_43_P23000
A_43_P23002
A_43_P23004
A_43_P23007
A_43_P23010
A_43_P23011
A_43_P23012
A_43_P23014
A_43_P23015
A_43_P23016
A_43_P23020
A_43_P23023
A_43_P23024
A_43_P23026
A_43_P23027
A_43_P23031
A_43_P23033
A_43_P23037
A_43_P23038
A_43_P23040
A_43_P23043
A_43_P23049
A_43_P23051
A_43_P23053
A_43_P23055
A_43_P23058
A_43_P23064
A_43_P23068
A_43_P23070
A_43_P23071
A_43_P23072
A_43_P23080
A_43_P23081
A_43_P23082
A_43_P23084
A_43_P23085
A_43_P23097
A_43_P23098
A_43_P23101
A_43_P23104
A_43_P23106
A_43_P23108
A_43_P23109
A_43_P23115
A_43_P23117
A_43_P23120
A_43_P23126
A_43_P23127
A_43_P23128
A_43_P23131
A_43_P23132
A_43_P23133
A_43_P23137
A_43_P23138
A_43_P23140
A_43_P23146
A_43_P23147
A_43_P23148
A_43_P23151
A_43_P23155
A_43_P23167
A_43_P23168
A_43_P23170
A_43_P23172
A_43_P23175
A_43_P23178
A_43_P23182
A_43_P23183
A_43_P23185
A_43_P23188
A_43_P23189
A_43_P23190
A_43_P23191
A_43_P23193
A_43_P23198
A_43_P23199
A_43_P23202
A_43_P23204
A_43_P23212
A_43_P23213
A_43_P23215
A_43_P23219
A_43_P23221
A_43_P23223
A_43_P23230
A_43_P23231
A_43_P23233
A_43_P23236
A_43_P23239
A_43_P23242
A_43_P23244
A_43_P23249
A_43_P23253
A_43_P23254
A_43_P23255
A_43_P23256
A_43_P23259
A_43_P23262
A_43_P23267
A_43_P23269
A_43_P23276
A_43_P23278
A_43_P23279
A_43_P23281
A_43_P23282
A_43_P23285
A_43_P23290
A_43_P23297
A_43_P23300
A_43_P23304
A_43_P23309
A_43_P23313
A_43_P23315
A_43_P23316
A_43_P23318
A_43_P23322
A_43_P23327
A_43_P23329
A_43_P23333
A_43_P23335
A_43_P23337
A_43_P23338
A_43_P23341
A_43_P23355
A_43_P23359
A_43_P23361
A_43_P23369
A_43_P23370
A_43_P23371
A_43_P23374
A_43_P23376
A_43_P23377
A_43_P23388
A_43_P23393
A_43_P23397
A_43_P23399
A_43_P23400
A_43_P23402
A_43_P23403
A_43_P23407
A_43_P23410
A_43_P23413
A_43_P23423
A_43_P23437
A_43_P23443
A_43_P23449
A_43_P23450
A_43_P23453
A_43_P23462
A_43_P23463
A_43_P23467
A_43_P23469
A_43_P23472
A_43_P23474
