# Supplementary material for: Genes related to apoptosis predict necrosis of the liver as a phenotype observed in rats exposed to a compendium of hepatotoxicants
Source: BMC Genomics. 2008 Jun 16;9:288. doi: 10.1186/1471-2164-9-288 (PMC2478688; doi:10.1186/1471-2164-9-288)
Supplement: Additional file 3 — p-value of Gene Ontology analysis for the redefined necrosis groups. Table_S2.txt is a tab-delimited text file to be opened and viewed with any standard spreadsheet software. [file 1471-2164-9-288-S3.txt]

pathway	level 1 vs. 2	level 0 vs 1
GO:0007067_mitosis	0.00021	0.03536
GO:0019538_protein_metabolism	0	0.03186
GO:0044267_cellular_protein_metabolism	0.00391	0.03465
GO:0008635_caspase_activation_via_cytochrome_c	0.00265	0.03893
GO:0000278_mitotic_cell_cycle	0.00262	0.03905
GO:0006996_organelle_organization_and_biogenesis	0	0.041337
GO:0030595_immune_cell_chemotaxis	0.03257	>0.05
GO:0040011_locomotion	0.00023	>0.05
GO:0001525_angiogenesis	0.045	>0.05
GO:0007010_cytoskeleton_organization_and_biogenesis	0.00348	>0.05
GO:0007599_hemostasis	0.00477	>0.05
GO:0006954_inflammatory_response	0.02093	>0.05
GO:0051170_nuclear_import	0.03216	>0.05
GO:0016049_cell_growth	0.043915	>0.05
GO:0042060_wound_healing	0.00966	>0.05
GO:0030036_actin_cytoskeleton_organization_and_biogenesis	0.0317	>0.05
GO:0051236_establishment_of_RNA_localization	0.03675	>0.05
GO:0009987_cellular_process	0.00776	>0.05
GO:0006897_endocytosis	0.00257	>0.05
GO:0006909_phagocytosis	0.042584	>0.05
GO:0000902_cellular_morphogenesis	0.01602	>0.05
GO:0007596_blood_coagulation	0.027	>0.05
GO:0006928_cell_motility	0.00028	>0.05
GO:0006606_protein_import_into_nucleus	0.03216	>0.05
GO:0050657_nucleic_acid_transport	0.03675	>0.05
GO:0051049_regulation_of_transport	0.03497	>0.05
GO:0007242_intracellular_signaling_cascade	0.016	>0.05
GO:0016477_cell_migration	0.00458	>0.05
GO:0008104_protein_localization	0.0028	>0.05
GO:0051674_localization_of_cell	0.00028	>0.05
GO:0051641_cellular_localization	0.0005	>0.05
GO:0044260_cellular_macromolecule_metabolism	0.00468	0.049693
GO:0000279_M_phase	0.00036	>0.05
GO:0051169_nuclear_transport	0.0034	>0.05
GO:0007264_small_GTPase_mediated_signal_transduction	0.00412	>0.05
GO:0008632_apoptotic_program	0.0314	>0.05
GO:0050817_coagulation	0.03155	>0.05
GO:0050658_RNA_transport	0.03675	>0.05
GO:0050900_immune_cell_migration	0.01344	>0.05
GO:0043283_biopolymer_metabolism	0.00037	>0.05
GO:0006406_mRNA_export_from_nucleus	0.041057	>0.05
GO:0051223_regulation_of_protein_transport	0.02794	>0.05
GO:0006461_protein_complex_assembly	0.01159	>0.05
GO:0016043_cell_organization_and_biogenesis	0	>0.05
GO:0051168_nuclear_export	0.03521	>0.05
GO:0046822_regulation_of_nucleocytoplasmic_transport	0.01175	>0.05
GO:0045184_establishment_of_protein_localization	0.00467	>0.05
GO:0008361_regulation_of_cell_size	0.03661	>0.05
GO:0051301_cell_division	0.0097	>0.05
GO:0016192_vesicle-mediated_transport	0.00141	>0.05
GO:0007265_Ras_protein_signal_transduction	0.041944	>0.05
GO:0051649_establishment_of_cellular_localization	0.00045	>0.05
GO:0030593_neutrophil_chemotaxis	0.02794	>0.05
GO:0007015_actin_filament_organization	0.03687	>0.05
GO:0046907_intracellular_transport	0.00032	>0.05
GO:0006259_DNA_metabolism	0.00952	>0.05
GO:0006886_intracellular_protein_transport	0.00477	>0.05
GO:0050878_regulation_of_body_fluids	0.04427	>0.05
GO:0015031_protein_transport	0.00403	>0.05
GO:0006405_RNA_export_from_nucleus	0.03675	>0.05
GO:0006260_DNA_replication	0.03105	>0.05
GO:0007229_integrin-mediated_signaling_pathway	0.01009	>0.05
GO:0051028_mRNA_transport	0.041057	>0.05
GO:0006364_rRNA_processing	0.01564	0.00284
GO:0006955_immune_response	0.01333	0.00064
GO:0016072_rRNA_metabolism	0.01564	0.00284
GO:0009059_macromolecule_biosynthesis	0.01109	0
GO:0000377_RNA_splicing__via_transesterification_reactions_with_bulged_adenosine_as_nucleophile	0.01297	0.00465
GO:0007046_ribosome_biogenesis	0.00961	0
GO:0000398_nuclear_mRNA_splicing__via_spliceosome	0.01297	0.00465
GO:0006915_apoptosis	0.00981	0
GO:0042981_regulation_of_apoptosis	0.0077	0
GO:0016265_death	0.00841	0
GO:0006952_defense_response	0.00955	0.00062
GO:0000375_RNA_splicing__via_transesterification_reactions	0.01297	0.00465
GO:0008380_RNA_splicing	0.00914	0.00053
GO:0012501_programmed_cell_death	0.0079	0
GO:0009607_response_to_biotic_stimulus	0.00033	0
GO:0009611_response_to_wounding	0.00041	0.00056
GO:0006396_RNA_processing	0	0
GO:0006397_mRNA_processing	0.00304	0.00303
GO:0009613_response_to_pest__pathogen_or_parasite	0.00037	0.00056
GO:0043281_regulation_of_caspase_activity	0.00025	0.00085
GO:0050875_cellular_physiological_process	0	0.00095
GO:0016071_mRNA_metabolism	0.00323	0.0048
GO:0051726_regulation_of_cell_cycle	0.00096	0
GO:0051345_positive_regulation_of_hydrolase_activity	0.00311	0.00209
GO:0043280_positive_regulation_of_caspase_activity	0.00311	0.00209
GO:0008283_cell_proliferation	0.0015	0
GO:0006919_caspase_activation	0.00311	0.00209
GO:0016070_RNA_metabolism	0.00041	0
GO:0042254_ribosome_biogenesis_and_assembly	0.00109	0
GO:0007049_cell_cycle	0	0
GO:0009605_response_to_external_stimulus	0.0012	0.00115
GO:0051707_response_to_other_organism	0.00035	0.00055
GO:0006950_response_to_stress	0.00035	0
GO:0006412_protein_biosynthesis	0.00039	0
GO:0000074_regulation_of_progression_through_cell_cycle	0.00145	0
GO:0006413_translational_initiation	0.00467	0.00046
GO:0043067_regulation_of_programmed_cell_death	0.00467	0
GO:0008219_cell_death	0.00563	0
GO:0006275_regulation_of_DNA_replication	0.00907	0.00723
GO:0007028_cytoplasm_organization_and_biogenesis	0.00272	0
GO:0007249_I-kappaB_kinase_NF-kappaB_cascade	0.00795	0.00504
GO:0051336_regulation_of_hydrolase_activity	0.00024	0.00491
GO:0006913_nucleocytoplasmic_transport	0	0.00501
GO:0043170_macromolecule_metabolism	0	0.00492
GO:0000087_M_phase_of_mitotic_cell_cycle	0.00026	0.01748
GO:0007582_physiological_process	0.0314	0.040965
GO:0043037_translation	0.041888	0
GO:0043118_negative_regulation_of_physiological_process	0.043844	0
GO:0048523_negative_regulation_of_cellular_process	0.04365	0
GO:0048145_regulation_of_fibroblast_proliferation	>0.05	0.01531
GO:0051243_negative_regulation_of_cellular_physiological_process	>0.05	0
GO:0043066_negative_regulation_of_apoptosis	>0.05	0.01111
GO:0043549_regulation_of_kinase_activity	>0.05	0.00511
GO:0006917_induction_of_apoptosis	>0.05	0.0323
GO:0042330_taxis	>0.05	0.03062
GO:0050896_response_to_stimulus	>0.05	0.03492
GO:0048144_fibroblast_proliferation	>0.05	0.03893
GO:0006284_base-excision_repair	>0.05	0.040342
GO:0050789_regulation_of_biological_process	>0.05	0.0006
GO:0051338_regulation_of_transferase_activity	>0.05	0.00511
GO:0009058_biosynthesis	>0.05	0.0049
GO:0006446_regulation_of_translational_initiation	>0.05	0.01139
GO:0008285_negative_regulation_of_cell_proliferation	>0.05	0.01806
GO:0045859_regulation_of_protein_kinase_activity	>0.05	0.00256
GO:0006935_chemotaxis	>0.05	0.03062
GO:0051348_negative_regulation_of_transferase_activity	>0.05	0.00281
GO:0051244_regulation_of_cellular_physiological_process	>0.05	0
GO:0043069_negative_regulation_of_programmed_cell_death	>0.05	0.01111
GO:0008156_negative_regulation_of_DNA_replication	>0.05	0.02922
GO:0044249_cellular_biosynthesis	>0.05	0.00032
GO:0050790_regulation_of_enzyme_activity	>0.05	0.00214
GO:0050791_regulation_of_physiological_process	>0.05	0
GO:0042127_regulation_of_cell_proliferation	>0.05	0.00951
GO:0006139_nucleobase__nucleoside__nucleotide_and_nucleic_acid_metabolism	>0.05	0.03144
GO:0012502_induction_of_programmed_cell_death	>0.05	0.0323
GO:0006445_regulation_of_translation	>0.05	0.01562
GO:0051085_chaperone_cofactor_dependent_protein_folding	>0.05	0.03893
GO:0006469_negative_regulation_of_protein_kinase_activity	>0.05	0.00281
GO:0043086_negative_regulation_of_enzyme_activity	>0.05	0.01101
GO:0006916_anti-apoptosis	>0.05	0.042392
GO:0050794_regulation_of_cellular_process	0.047622	0
GO:0048519_negative_regulation_of_biological_process	0.03081	0
