# Supplementary material for: Genes related to apoptosis predict necrosis of the liver as a phenotype observed in rats exposed to a compendium of hepatotoxicants
Source: BMC Genomics. 2008 Jun 16;9:288. doi: 10.1186/1471-2164-9-288 (PMC2478688; doi:10.1186/1471-2164-9-288)
Supplement: Additional file 4 — Necrosis class label and prediction results from Random Forest and GEMS-SVM classifiers for all training and test samples. Table_S3.txt is a tab-delimited text file to be opened and viewed with any standard spreadsheet software. [file 1471-2164-9-288-S4.txt]

Sample Name	Observed	GEMS_pred	RF_pred
N0_M15mg_12Dichl_6h_Rat5	0	0	0
N0_M15mg_12Dichl_6h_Rat6	0	0	0
N0_M15mg_12Dichl_6h_Rat7	0	0	0
N0_M15mg_12Dichl_6h_Rat8	0	0	0
N0_M15mg_12Dichl_24h_Rat21	0	0	0
N0_M15mg_12Dichl_24h_Rat22	0	0	0
N0_M15mg_12Dichl_24h_Rat23	0	0	0
N0_M15mg_12Dichl_24h_Rat24	0	0	0
N0_M15mg_12Dichl_48h_Rat37	0	0	0
N0_M15mg_12Dichl_48h_Rat38	0	0	0
N0_M15mg_12Dichl_48h_Rat39	0	0	0
N0_M15mg_12Dichl_48h_Rat40	0	0	0
N0_M150mg_12Dichl_6h_Rat10	0	0	0
N0_M150mg_12Dichl_48h_Rat42	0	0	0
N0_M1500mg_12Dichl_6h_Rat13	0	0	0
N0_M1500mg_12Dichl_6h_Rat16	0	0	0
N0_M1500mg_12Dichl_24h_Rat29	0	1	1
N0_M15mg_14Dichl_6h_Rat5	0	0	0
N0_M15mg_14Dichl_6h_Rat6	0	0	0
N0_M15mg_14Dichl_6h_Rat7	0	0	0
N0_M15mg_14Dichl_6h_Rat8	0	0	0
N0_M15mg_14Dichl_24h_Rat21	0	0	0
N0_M15mg_14Dichl_24h_Rat22	0	0	0
N0_M15mg_14Dichl_24h_Rat23	0	0	0
N0_M15mg_14Dichl_24h_Rat24	0	0	0
N0_M15mg_14Dichl_48h_Rat37	0	0	0
N0_M15mg_14Dichl_48h_Rat38	0	0	0
N0_M15mg_14Dichl_48h_Rat40	0	0	0
N0_M150mg_14Dichl_6h_Rat9	0	0	0
N0_M150mg_14Dichl_6h_Rat10	0	0	0
N0_M150mg_14Dichl_6h_Rat11	0	0	0
N0_M150mg_14Dichl_6h_Rat12	0	0	0
N0_M150mg_14Dichl_24h_Rat25	0	0	0
N0_M150mg_14Dichl_24h_Rat26	0	0	0
N0_M150mg_14Dichl_24h_Rat27	0	0	0
N0_M150mg_14Dichl_24h_Rat28	0	0	0
N0_M150mg_14Dichl_48h_Rat41	0	0	0
N0_M150mg_14Dichl_48h_Rat42	0	0	0
N0_M150mg_14Dichl_48h_Rat43	0	0	0
N0_M150mg_14Dichl_48h_Rat44	0	0	0
N0_M1500mg_14Dichl_6h_Rat13	0	0	0
N0_M1500mg_14Dichl_6h_Rat14	0	0	0
N0_M1500mg_14Dichl_6h_Rat15	0	0	0
N0_M1500mg_14Dichl_6h_Rat16	0	0	0
N0_M1500mg_14Dichl_48h_Rat45	0	1	1
N0_M1500mg_14Dichl_48h_Rat46	0	0	0
N0_M1500mg_14Dichl_48h_Rat47	0	0	0
N0_M1500mg_14Dichl_48h_Rat48	0	0	0
N0_M25mg_Brom_6h_Rat5	0	0	0
N0_M25mg_Brom_6h_Rat6	0	0	0
N0_M25mg_Brom_6h_Rat7	0	0	0
N0_M25mg_Brom_6h_Rat8	0	0	0
N0_M25mg_Brom_24h_Rat21	0	0	0
N0_M25mg_Brom_24h_Rat22	0	0	0
N0_M25mg_Brom_24h_Rat23	0	0	0
N0_M25mg_Brom_24h_Rat24	0	0	0
N0_M25mg_Brom_48h_Rat37	0	0	0
N0_M25mg_Brom_48h_Rat38	0	0	0
N0_M25mg_Brom_48h_Rat39	0	0	0
N0_M25mg_Brom_48h_Rat40	0	0	0
N0_M75mg_Brom_24h_Rat26	0	0	0
N0_M75mg_Brom_48h_Rat41	0	0	0
N0_M75mg_Brom_48h_Rat43	0	0	0
N0_M75mg_Brom_48h_Rat44	0	0	0
N0_M5mg_Diquat_6h_Rat7	0	0	0
N0_M5mg_Diquat_6h_Rat8	0	0	0
N0_M5mg_Diquat_6h_Rat9	0	0	0
N0_M5mg_Diquat_6h_Rat10	0	0	0
N0_M5mg_Diquat_6h_Rat11	0	0	0
N0_M5mg_Diquat_6h_Rat12	0	0	0
N0_M5mg_Diquat_24h_Rat38	0	0	0
N0_M5mg_Diquat_24h_Rat39	0	0	0
N0_M5mg_Diquat_24h_Rat40	0	0	0
N0_M5mg_Diquat_24h_Rat41	0	0	0
N0_M5mg_Diquat_24h_Rat42	0	0	0
N0_M5mg_Diquat_48h_Rat67	0	0	0
N0_M5mg_Diquat_48h_Rat68	0	0	0
N0_M5mg_Diquat_48h_Rat69	0	0	0
N0_M5mg_Diquat_48h_Rat70	0	0	0
N0_M5mg_Diquat_48h_Rat71	0	0	0
N0_M5mg_Diquat_48h_Rat72	0	0	0
N0_M10mg_Diquat_6h_Rat13	0	0	0
N0_M10mg_Diquat_6h_Rat15	0	0	0
N0_M10mg_Diquat_6h_Rat16	0	0	0
N0_M10mg_Diquat_6h_Rat17	0	0	0
N0_M10mg_Diquat_6h_Rat18	0	0	0
N0_M10mg_Diquat_24h_Rat43	0	0	0
N0_M10mg_Diquat_24h_Rat44	0	0	0
N0_M10mg_Diquat_24h_Rat45	0	0	0
N0_M10mg_Diquat_24h_Rat46	0	0	0
N0_M10mg_Diquat_24h_Rat48	0	0	0
N0_M10mg_Diquat_48h_Rat73	0	0	0
N0_M10mg_Diquat_48h_Rat74	0	0	0
N0_M10mg_Diquat_48h_Rat75	0	0	0
N0_M10mg_Diquat_48h_Rat76	0	0	0
N0_M10mg_Diquat_48h_Rat77	0	0	0
N0_M10mg_Diquat_48h_Rat78	0	0	0
N0_M20mg_Diquat_6h_Rat20	0	0	0
N0_M20mg_Diquat_6h_Rat21	0	1	1
N0_M20mg_Diquat_6h_Rat24	0	0	0
N0_M20mg_Diquat_24h_Rat50	0	0	0
N0_M20mg_Diquat_24h_Rat51	0	0	0
N0_M20mg_Diquat_24h_Rat52	0	0	0
N0_M20mg_Diquat_24h_Rat53	0	0	0
N0_M20mg_Diquat_48h_Rat79	0	0	0
N0_M20mg_Diquat_48h_Rat80	0	0	0
N0_M20mg_Diquat_48h_Rat82	0	0	0
N0_M20mg_Diquat_48h_Rat83	0	1	1
N0_M20mg_Diquat_48h_Rat84	0	0	1
N0_M25mg_Diquat_6h_Rat25	0	0	0
N0_M25mg_Diquat_6h_Rat29	0	0	0
N0_M25mg_Diquat_24h_Rat55	0	0	0
N0_M25mg_Diquat_24h_Rat58	0	1	1
N0_M25mg_Diquat_48h_Rat87	0	0	0
N0_M25mg_Galac_6h_Rat5	0	0	0
N0_M25mg_Galac_6h_Rat6	0	0	0
N0_M25mg_Galac_6h_Rat7	0	0	0
N0_M25mg_Galac_6h_Rat8	0	0	0
N0_M25mg_Galac_24h_Rat21	0	0	0
N0_M25mg_Galac_24h_Rat22	0	0	0
N0_M25mg_Galac_24h_Rat23	0	0	0
N0_M25mg_Galac_24h_Rat24	0	0	0
N0_M25mg_Galac_48h_Rat37	0	0	0
N0_M25mg_Galac_48h_Rat39	0	0	0
N0_M25mg_Galac_48h_Rat40	0	0	0
N0_M100mg_Galac_24h_Rat28	0	0	1
N0_M100mg_Galac_48h_Rat41	0	0	0
N0_M100mg_Galac_48h_Rat42	0	0	0
N0_M100mg_Galac_48h_Rat43	0	0	0
N0_M100mg_Galac_48h_Rat44	0	0	0
N0_M400mg_Galac_6h_Rat16	0	0	0
N0_M400mg_Galac_24h_Rat31	0	0	0
N0_M10mg_Monoc_6h_Rat5	0	0	0
N0_M10mg_Monoc_6h_Rat6	0	0	0
N0_M10mg_Monoc_6h_Rat7	0	0	0
N0_M10mg_Monoc_6h_Rat8	0	0	0
N0_M10mg_Monoc_24h_Rat21	0	0	0
N0_M10mg_Monoc_24h_Rat22	0	0	0
N0_M10mg_Monoc_24h_Rat23	0	0	0
N0_M10mg_Monoc_24h_Rat24	0	0	0
N0_M10mg_Monoc_48h_Rat37	0	0	0
N0_M10mg_Monoc_48h_Rat38	0	0	0
N0_M10mg_Monoc_48h_Rat39	0	0	0
N0_M10mg_Monoc_48h_Rat40	0	0	0
N0_M50mg_Monoc_6h_Rat9	0	1	1
N0_M50mg_Monoc_6h_Rat12	0	1	1
N0_M50mg_Monoc_24h_Rat25	0	0	1
N0_M50mg_Monoc_24h_Rat28	0	0	0
N0_M10mg_NNitro_6h_Rat5	0	0	0
N0_M10mg_NNitro_6h_Rat6	0	0	0
N0_M10mg_NNitro_6h_Rat7	0	0	0
N0_M10mg_NNitro_6h_Rat8	0	0	0
N0_M10mg_NNitro_24h_Rat21	0	0	0
N0_M10mg_NNitro_24h_Rat22	0	0	0
N0_M10mg_NNitro_24h_Rat23	0	0	0
N0_M10mg_NNitro_24h_Rat24	0	0	0
N0_M10mg_NNitro_48h_Rat37	0	0	0
N0_M10mg_NNitro_48h_Rat38	0	0	0
N0_M10mg_NNitro_48h_Rat39	0	0	0
N0_M10mg_NNitro_48h_Rat40	0	0	0
N0_M15mg_Thioac_24h_Rat21	0	0	0
N0_M15mg_Thioac_48h_Rat39	0	0	1
N0_M50mg_Thioac_48h_Rat41	0	1	2
N0_M50mg_Thioac_48h_Rat43	0	1	1
N1_M150mg_12Dichl_6h_Rat9	1	1	1
N1_M150mg_12Dichl_6h_Rat11	1	1	1
N1_M150mg_12Dichl_6h_Rat12	1	1	1
N1_M150mg_12Dichl_24h_Rat27	1	1	1
N1_M1500mg_12Dichl_6h_Rat14	1	1	1
N1_M1500mg_12Dichl_6h_Rat15	1	0	0
N1_M1500mg_12Dichl_24h_Rat30	1	1	1
N1_M1500mg_12Dichl_24h_Rat32	1	1	1
N1_M1500mg_14Dichl_24h_Rat29	1	1	1
N1_M1500mg_14Dichl_24h_Rat30	1	1	1
N1_M1500mg_14Dichl_24h_Rat31	1	1	1
N1_M1500mg_14Dichl_24h_Rat32	1	1	1
N1_M75mg_Brom_6h_Rat10	1	1	1
N1_M75mg_Brom_6h_Rat11	1	1	1
N1_M75mg_Brom_24h_Rat27	1	1	1
N1_M75mg_Brom_24h_Rat28	1	1	1
N1_M75mg_Brom_48h_Rat42	1	0	1
N1_M250mg_Brom_6h_Rat14	1	1	1
N1_M250mg_Brom_6h_Rat15	1	1	1
N1_M10mg_Diquat_6h_Rat14	1	0	0
N1_M10mg_Diquat_24h_Rat47	1	0	0
N1_M20mg_Diquat_6h_Rat22	1	1	0
N1_M20mg_Diquat_48h_Rat81	1	1	1
N1_M25mg_Diquat_6h_Rat28	1	1	1
N1_M25mg_Diquat_48h_Rat85	1	1	1
N1_M25mg_Diquat_48h_Rat86	1	1	1
N1_M25mg_Diquat_48h_Rat88	1	1	1
N1_M25mg_Diquat_48h_Rat89	1	1	1
N1_M25mg_Diquat_48h_Rat90	1	1	1
N1_M25mg_Galac_48h_Rat38	1	0	0
N1_M100mg_Galac_6h_Rat9	1	1	1
N1_M100mg_Galac_6h_Rat11	1	1	1
N1_M100mg_Galac_24h_Rat25	1	1	1
N1_M100mg_Galac_24h_Rat26	1	1	1
N1_M100mg_Galac_24h_Rat27	1	0	1
N1_M400mg_Galac_6h_Rat13	1	0	0
N1_M50mg_Monoc_6h_Rat10	1	1	1
N1_M50mg_Monoc_6h_Rat11	1	1	1
N1_M50mg_Monoc_24h_Rat26	1	0	0
N1_M50mg_Monoc_24h_Rat27	1	0	0
N1_M50mg_Monoc_48h_Rat42	1	1	1
N1_M50mg_Monoc_48h_Rat43	1	1	1
N1_M50mg_Monoc_48h_Rat44	1	1	1
N1_M300mg_Monoc_6h_Rat13	1	1	1
N1_M300mg_Monoc_6h_Rat14	1	1	1
N1_M300mg_Monoc_6h_Rat15	1	1	1
N1_M300mg_Monoc_6h_Rat16	1	1	1
N1_M50mg_NNitro_6h_Rat9	1	1	1
N1_M50mg_NNitro_6h_Rat10	1	1	1
N1_M50mg_NNitro_6h_Rat11	1	1	1
N1_M50mg_NNitro_6h_Rat12	1	1	1
N1_M50mg_NNitro_24h_Rat25	1	1	1
N1_M50mg_NNitro_24h_Rat26	1	1	1
N1_M50mg_NNitro_24h_Rat27	1	1	1
N1_M50mg_NNitro_24h_Rat28	1	1	1
N1_M50mg_NNitro_48h_Rat41	1	1	1
N1_M50mg_NNitro_48h_Rat42	1	1	1
N1_M50mg_NNitro_48h_Rat43	1	1	1
N1_M50mg_NNitro_48h_Rat44	1	1	1
N1_M300mg_NNitro_6h_Rat13	1	1	1
N1_M300mg_NNitro_6h_Rat14	1	1	1
N1_M300mg_NNitro_6h_Rat15	1	1	1
N1_M300mg_NNitro_6h_Rat16	1	1	1
N1_M300mg_NNitro_24h_Rat31	1	1	1
N1_M15mg_Thioac_6h_Rat5	1	1	1
N1_M15mg_Thioac_6h_Rat6	1	1	1
N1_M15mg_Thioac_6h_Rat7	1	1	1
N1_M15mg_Thioac_6h_Rat8	1	1	1
N1_M15mg_Thioac_24h_Rat22	1	1	1
N1_M15mg_Thioac_24h_Rat23	1	1	1
N1_M15mg_Thioac_24h_Rat24	1	0	0
N1_M15mg_Thioac_48h_Rat37	1	0	1
N1_M15mg_Thioac_48h_Rat38	1	0	1
N1_M15mg_Thioac_48h_Rat40	1	0	1
N1_M50mg_Thioac_6h_Rat9	1	1	1
N1_M50mg_Thioac_6h_Rat10	1	1	1
N1_M50mg_Thioac_6h_Rat11	1	1	1
N1_M50mg_Thioac_6h_Rat12	1	1	1
N1_M150mg_Thioac_6h_Rat13	1	1	1
N1_M150mg_Thioac_6h_Rat14	1	1	1
N1_M150mg_Thioac_6h_Rat15	1	1	1
N1_M150mg_Thioac_6h_Rat16	1	1	1
N2_M150mg_12Dichl_24h_Rat25	1	1	1
N2_M150mg_12Dichl_24h_Rat28	1	1	1
N2_M150mg_12Dichl_48h_Rat41	1	1	1
N2_M150mg_12Dichl_48h_Rat43	1	1	1
N2_M150mg_12Dichl_48h_Rat44	1	1	1
N2_M15mg_14Dichl_48h_Rat39	1	0	0
N2_M75mg_Brom_6h_Rat9	1	1	1
N2_M75mg_Brom_6h_Rat12	1	1	1
N2_M75mg_Brom_24h_Rat25	1	1	1
N2_M250mg_Brom_6h_Rat13	1	1	1
N2_M250mg_Brom_6h_Rat16	1	1	1
N2_M5mg_Diquat_24h_Rat37	1	0	0
N2_M20mg_Diquat_6h_Rat19	1	1	1
N2_M20mg_Diquat_6h_Rat23	1	1	1
N2_M20mg_Diquat_24h_Rat54	1	1	1
N2_M25mg_Diquat_6h_Rat26	1	1	1
N2_M25mg_Diquat_24h_Rat56	1	1	1
N2_M100mg_Galac_6h_Rat10	1	1	1
N2_M100mg_Galac_6h_Rat12	1	1	1
N2_M400mg_Galac_6h_Rat14	1	1	1
N2_M400mg_Galac_6h_Rat15	1	1	1
N2_M400mg_Galac_24h_Rat30	1	2	2
N2_M400mg_Galac_48h_Rat46	1	1	1
N2_M400mg_Galac_48h_Rat47	1	1	2
N2_M400mg_Galac_48h_Rat48	1	2	2
N2_M50mg_Monoc_48h_Rat41	1	1	1
N2_M300mg_NNitro_24h_Rat29	1	1	2
N2_M300mg_NNitro_24h_Rat30	1	1	2
N2_M50mg_Thioac_48h_Rat44	1	1	2
N3_M150mg_12Dichl_24h_Rat26	2	1	1
N3_M1500mg_12Dichl_48h_Rat48	2	1	2
N3_M20mg_Diquat_24h_Rat49	2	2	2
N3_M25mg_Diquat_6h_Rat27	2	1	1
N3_M25mg_Diquat_24h_Rat59	2	2	2
N3_M25mg_Diquat_24h_Rat60	2	2	2
N3_M400mg_Galac_24h_Rat29	2	2	2
N3_M400mg_Galac_24h_Rat32	2	2	2
N3_M300mg_NNitro_24h_Rat32	2	2	2
N3_M50mg_Thioac_24h_Rat25	2	2	2
N3_M50mg_Thioac_24h_Rat26	2	2	2
N3_M50mg_Thioac_24h_Rat27	2	2	2
N3_M50mg_Thioac_24h_Rat28	2	2	2
N3_M50mg_Thioac_48h_Rat42	2	2	2
N3_M150mg_Thioac_48h_Rat46	2	2	2
N4_M1500mg_12Dichl_24h_Rat31	2	2	2
N4_M1500mg_12Dichl_48h_Rat47	2	1	2
N4_M250mg_Brom_24h_Rat29	2	2	2
N4_M250mg_Brom_24h_Rat30	2	2	2
N4_M250mg_Brom_24h_Rat31	2	2	2
N4_M250mg_Brom_24h_Rat32	2	2	2
N4_M250mg_Brom_48h_Rat45	2	2	2
N4_M250mg_Brom_48h_Rat46	2	2	2
N4_M250mg_Brom_48h_Rat47	2	2	2
N4_M250mg_Brom_48h_Rat48	2	1	2
N4_M25mg_Diquat_6h_Rat30	2	1	1
N4_M25mg_Diquat_24h_Rat57	2	2	2
N4_M400mg_Galac_48h_Rat45	2	2	2
N4_M300mg_Monoc_24h_Rat29	2	2	2
N4_M300mg_Monoc_24h_Rat30	2	2	2
N4_M300mg_Monoc_24h_Rat31	2	1	2
N4_M300mg_Monoc_24h_Rat32	2	2	2
N4_M300mg_NNitro_48h_Rat45	2	2	2
N4_M300mg_NNitro_48h_Rat46	2	2	2
N4_M300mg_NNitro_48h_Rat47	2	2	2
N4_M300mg_NNitro_48h_Rat48	2	2	2
N4_M150mg_Thioac_24h_Rat29	2	2	2
N4_M150mg_Thioac_24h_Rat30	2	2	2
N4_M150mg_Thioac_24h_Rat31	2	2	2
N4_M150mg_Thioac_24h_Rat32	2	2	2
N4_M150mg_Thioac_48h_Rat45	2	2	2
N4_M150mg_Thioac_48h_Rat47	2	2	2
N4_M150mg_Thioac_48h_Rat48	2	2	2
T50mg_APAP_6h_Rat3125	0	0	0
T50mg_APAP_6h_Rat3126	0	0	0
T50mg_APAP_6h_Rat3127	0	0	0
T50mg_APAP_24h_Rat3137	0	0	0
T50mg_APAP_24h_Rat3138	0	0	0
T50mg_APAP_24h_Rat3139	0	0	0
T50mg_APAP_48h_Rat3149	0	0	0
T50mg_APAP_48h_Rat3150	0	0	0
T50mg_APAP_48h_Rat3151	0	0	0
T150mg_APAP_6h_Rat3081	0	0	0
T150mg_APAP_6h_Rat3082	0	0	0
T150mg_APAP_6h_Rat3083	0	0	0
T150mg_APAP_24h_Rat3069	0	0	0
T150mg_APAP_24h_Rat3070	0	0	0
T150mg_APAP_24h_Rat3074	0	0	0
T150mg_APAP_48h_Rat3057	0	0	0
T150mg_APAP_48h_Rat3058	0	0	0
T150mg_APAP_48h_Rat3059	0	0	0
T1500mg_APAP_6h_Rat3030	0	0	0
T1500mg_APAP_6h_Rat3031	0	0	0
T1500mg_APAP_6h_Rat3032	0	0	1
T1500mg_APAP_24h_Rat3018	1	1	1
T1500mg_APAP_24h_Rat3019	2	1	1
T1500mg_APAP_24h_Rat3020	0	0	0
T1500mg_APAP_48h_Rat3006	1	1	1
T1500mg_APAP_48h_Rat3007	2	1	2
T1500mg_APAP_48h_Rat3008	2	1	1
T2000mg_APAP_6h_Rat3093	0	0	0
T2000mg_APAP_6h_Rat3094	0	0	0
T2000mg_APAP_6h_Rat3095	0	0	0
T2000mg_APAP_24h_Rat3105	1	1	1
T2000mg_APAP_24h_Rat3106	2	1	1
T2000mg_APAP_24h_Rat3107	1	1	1
T2000mg_APAP_48h_Rat3117	1	1	1
T2000mg_APAP_48h_Rat3118	1	1	1
T2000mg_APAP_48h_Rat3119	1	1	1
T15mg_CarbonTet_3h_Rat10	0	0	0
T15mg_CarbonTet_3h_Rat11	0	0	0
T15mg_CarbonTet_3h_Rat12	0	0	0
T15mg_CarbonTet_3h_Rat7	0	0	0
T15mg_CarbonTet_3h_Rat8	0	0	0
T15mg_CarbonTet_3h_Rat9	0	0	0
T15mg_CarbonTet_6h_Rat31	0	0	0
T15mg_CarbonTet_6h_Rat32	0	0	0
T15mg_CarbonTet_6h_Rat33	0	0	0
T15mg_CarbonTet_6h_Rat34	0	0	0
T15mg_CarbonTet_6h_Rat35	0	0	0
T15mg_CarbonTet_6h_Rat36	0	0	0
T15mg_CarbonTet_24h_Rat55	0	0	0
T15mg_CarbonTet_24h_Rat56	0	0	0
T15mg_CarbonTet_24h_Rat57	0	0	0
T15mg_CarbonTet_24h_Rat58	0	0	0
T15mg_CarbonTet_24h_Rat59	0	0	0
T15mg_CarbonTet_24h_Rat60	0	0	0
T15mg_CarbonTet_72h_Rat79	0	0	0
T15mg_CarbonTet_72h_Rat80	0	0	0
T15mg_CarbonTet_72h_Rat81	0	0	0
T15mg_CarbonTet_72h_Rat82	0	0	0
T15mg_CarbonTet_72h_Rat83	0	0	0
T15mg_CarbonTet_72h_Rat84	0	0	0
T750mg_CarbonTet_3h_Rat13	0	1	1
T750mg_CarbonTet_3h_Rat14	1	1	1
T750mg_CarbonTet_3h_Rat15	1	1	1
T750mg_CarbonTet_3h_Rat16	1	1	0
T750mg_CarbonTet_3h_Rat17	1	1	0
T750mg_CarbonTet_3h_Rat18	1	1	1
T750mg_CarbonTet_6h_Rat37	1	1	1
T750mg_CarbonTet_6h_Rat38	1	1	1
T750mg_CarbonTet_6h_Rat39	1	1	1
T750mg_CarbonTet_6h_Rat40	1	1	1
T750mg_CarbonTet_6h_Rat41	1	1	1
T750mg_CarbonTet_6h_Rat42	1	1	1
T750mg_CarbonTet_24h_Rat61	2	1	1
T750mg_CarbonTet_24h_Rat62	2	1	2
T750mg_CarbonTet_24h_Rat63	2	1	1
T750mg_CarbonTet_24h_Rat64	2	1	1
T750mg_CarbonTet_24h_Rat65	1	1	1
T750mg_CarbonTet_24h_Rat66	1	1	1
T750mg_CarbonTet_72h_Rat85	0	0	0
T750mg_CarbonTet_72h_Rat86	0	0	0
T750mg_CarbonTet_72h_Rat87	0	0	0
T750mg_CarbonTet_72h_Rat88	0	0	0
T750mg_CarbonTet_72h_Rat89	0	0	0
T750mg_CarbonTet_72h_Rat90	0	0	0
T2000mg_CarbonTet_3h_Rat19	1	1	1
T2000mg_CarbonTet_3h_Rat20	1	1	1
T2000mg_CarbonTet_3h_Rat22	1	1	1
T2000mg_CarbonTet_3h_Rat23	0	1	1
T2000mg_CarbonTet_3h_Rat24	1	1	1
T2000mg_CarbonTet_3h_Rat97	0	1	1
T2000mg_CarbonTet_6h_Rat43	2	1	1
T2000mg_CarbonTet_6h_Rat44	2	1	1
T2000mg_CarbonTet_6h_Rat45	2	1	1
T2000mg_CarbonTet_6h_Rat46	2	1	1
T2000mg_CarbonTet_6h_Rat47	1	1	1
T2000mg_CarbonTet_6h_Rat48	1	1	1
T2000mg_CarbonTet_24h_Rat67	2	2	2
T2000mg_CarbonTet_24h_Rat68	2	2	2
T2000mg_CarbonTet_24h_Rat69	2	2	2
T2000mg_CarbonTet_24h_Rat70	2	1	2
T2000mg_CarbonTet_24h_Rat71	2	2	2
T2000mg_CarbonTet_24h_Rat72	2	1	2
T2000mg_CarbonTet_72h_Rat91	0	1	1
T2000mg_CarbonTet_72h_Rat92	1	1	1
T2000mg_CarbonTet_72h_Rat93	1	1	1
T2000mg_CarbonTet_72h_Rat94	0	0	1
T2000mg_CarbonTet_72h_Rat95	0	1	1
T2000mg_CarbonTet_72h_Rat96	0	1	1
T50mg_NTPAPAP_6h_Rat202	0	0	0
T50mg_NTPAPAP_6h_Rat203	0	0	0
T50mg_NTPAPAP_18h_Rat204	0	0	0
T50mg_NTPAPAP_18h_Rat206	0	0	0
T50mg_NTPAPAP_24h_Rat208	0	0	0
T50mg_NTPAPAP_24h_Rat209	0	0	0
T50mg_NTPAPAP_48h_Rat210	0	0	0
T50mg_NTPAPAP_48h_Rat211	0	0	0
T50mg_NTPAPAP_48h_Rat212	0	0	0
T50mg_NTPAPAP_6h_Rat213	0	0	0
T50mg_NTPAPAP_6h_Rat214	0	0	0
T50mg_NTPAPAP_18h_Rat216	0	0	0
T50mg_NTPAPAP_18h_Rat217	0	0	0
T50mg_NTPAPAP_24h_Rat220	0	0	0
T50mg_NTPAPAP_24h_Rat221	0	0	0
T50mg_NTPAPAP_48h_Rat223	0	0	0
T150mg_NTPAPAP_6h_Rat302	0	0	0
T150mg_NTPAPAP_6h_Rat303	0	0	0
T150mg_NTPAPAP_18h_Rat306	0	0	0
T150mg_NTPAPAP_24h_Rat307	0	0	0
T150mg_NTPAPAP_24h_Rat308	0	0	0
T150mg_NTPAPAP_48h_Rat310	0	0	0
T150mg_NTPAPAP_48h_Rat311	0	0	0
T150mg_NTPAPAP_48h_Rat312	0	0	0
T150mg_NTPAPAP_6h_Rat314	0	0	0
T150mg_NTPAPAP_6h_Rat315	0	0	0
T150mg_NTPAPAP_18h_Rat316	0	0	0
T150mg_NTPAPAP_18h_Rat317	0	0	0
T150mg_NTPAPAP_18h_Rat318	0	0	0
T150mg_NTPAPAP_24h_Rat319	0	0	0
T150mg_NTPAPAP_24h_Rat320	0	0	0
T150mg_NTPAPAP_48h_Rat324	0	0	0
T1500mg_NTPAPAP_6h_Rat402	0	0	0
T1500mg_NTPAPAP_6h_Rat403	0	0	0
T1500mg_NTPAPAP_18h_Rat404	0	1	1
T1500mg_NTPAPAP_18h_Rat405	1	1	1
T1500mg_NTPAPAP_18h_Rat406	0	0	0
T1500mg_NTPAPAP_24h_Rat407	1	1	1
T1500mg_NTPAPAP_48h_Rat411	1	1	1
T1500mg_NTPAPAP_48h_Rat412	1	1	1
T1500mg_NTPAPAP_6h_Rat413	0	0	0
T1500mg_NTPAPAP_6h_Rat414	0	0	0
T1500mg_NTPAPAP_18h_Rat416	0	1	0
T1500mg_NTPAPAP_24h_Rat419	1	2	1
T1500mg_NTPAPAP_24h_Rat420	1	1	1
T1500mg_NTPAPAP_24h_Rat421	1	1	1
T1500mg_NTPAPAP_48h_Rat423	1	0	1
T1500mg_NTPAPAP_48h_Rat424	1	1	0
T2000mg_NTPAPAP_6h_Rat501	0	0	0
T2000mg_NTPAPAP_6h_Rat503	0	0	0
T2000mg_NTPAPAP_18h_Rat505	1	1	1
T2000mg_NTPAPAP_18h_Rat506	2	1	1
T2000mg_NTPAPAP_24h_Rat508	2	2	1
T2000mg_NTPAPAP_24h_Rat509	2	1	1
T2000mg_NTPAPAP_48h_Rat510	2	1	1
T2000mg_NTPAPAP_48h_Rat512	1	1	1
T2000mg_NTPAPAP_6h_Rat513	0	0	1
T2000mg_NTPAPAP_6h_Rat514	0	0	0
T2000mg_NTPAPAP_18h_Rat516	2	2	1
T2000mg_NTPAPAP_18h_Rat518	1	1	1
T2000mg_NTPAPAP_24h_Rat520	0	1	0
T2000mg_NTPAPAP_24h_Rat521	1	1	1
T2000mg_NTPAPAP_48h_Rat522	1	1	1
T2000mg_NTPAPAP_48h_Rat524	1	1	1
T150mg_APAPinfoTrain_6h_Rat3569	0	0	0
T150mg_APAPinfoTrain_6h_Rat3570	0	0	0
T150mg_APAPinfoTrain_6h_Rat3571	0	0	0
T150mg_APAPinfoTrain_6h_Rat3572	0	0	0
T1500mg_APAPinfoTrain_6h_Rat3573	0	0	0
T1500mg_APAPinfoTrain_6h_Rat3574	0	0	1
T1500mg_APAPinfoTrain_6h_Rat3575	0	0	0
T1500mg_APAPinfoTrain_6h_Rat3576	0	0	0
T2500mg_APAPinfoTrain_6h_Rat3577	1	1	1
T2500mg_APAPinfoTrain_6h_Rat3578	1	1	1
T2500mg_APAPinfoTrain_6h_Rat3579	1	1	1
T2500mg_APAPinfoTrain_6h_Rat3580	1	1	1
T150mg_APinfoTrain_24h_Rat3600	0	0	0
T150mg_APinfoTrain_24h_Rat3601	0	0	0
T150mg_APinfoTrain_24h_Rat3602	0	1	0
T150mg_APinfoTrain_24h_Rat3603	0	0	0
T1500mg_APinfoTrain_24h_Rat3606	1	1	1
T1500mg_APinfoTrain_24h_Rat3607	1	1	1
T1500mg_APinfoTrain_24h_Rat3608	1	2	1
T1500mg_APinfoTrain_24h_Rat3609	1	1	1
T2500mg_APinfoTrain_24h_Rat3611	2	2	1
T2500mg_APinfoTrain_24h_Rat3612	2	2	1
T2500mg_APinfoTrain_24h_Rat3613	1	1	1
T2500mg_APinfoTrain_24h_Rat3614	1	2	1
T150mg_APinfoTrain_12h_Rat4114	0	0	0
T150mg_APinfoTrain_12h_Rat4115	0	0	0
T150mg_APinfoTrain_12h_Rat4116	0	0	0
T150mg_APinfoTrain_12h_Rat4117	0	0	0
T1500mg_APinfoTrain_12h_Rat4118	0	1	1
T1500mg_APinfoTrain_12h_Rat4119	1	1	1
T1500mg_APinfoTrain_12h_Rat4120	1	1	1
T1500mg_APinfoTrain_12h_Rat4121	1	1	1
T2500mg_APinfoTrain_12h_Rat4122	1	1	1
T2500mg_APinfoTrain_12h_Rat4123	1	1	1
T2500mg_APinfoTrain_12h_Rat4124	1	1	1
T2500mg_APinfoTrain_12h_Rat4125	1	1	1
T_APAPInfoTest_3h_Rat186	0	0	0
T_APAPInfoTest_24h_Rat504	0	0	0
T_APAPInfoTest_3h_Rat613	0	0	0
T_APAPInfoTest_6h_Rat644	1	0	0
T_APAPInfoTest_24h_Rat685	0	0	0
T_APAPInfoTest_3h_Rat1009	0	0	0
T_APAPInfoTest_6h_Rat1045	0	0	0
T_APAPInfoTest_3h_Rat1049	0	0	0
T_APAPInfoTest_6h_Rat1277	0	0	0
T_APAPInfoTest_6h_Rat1376	0	0	0
T_APAPInfoTest_24h_Rat1457	0	0	0
T_APAPInfoTest_6h_Rat1550	0	0	0
T_APAPInfoTest_3h_Rat1658	0	0	0
T_APAPInfoTest_6h_Rat1871	0	0	0
T_APAPInfoTest_24h_Rat2015	1	1	1
T_APAPInfoTest_3h_Rat2105	0	0	0
T_APAPInfoTest_6h_Rat2123	0	1	0
T_APAPInfoTest_24h_Rat2197	1	1	0
T_APAPInfoTest_24h_Rat2330	0	0	0
T_APAPInfoTest_24h_Rat2483	0	0	0
T_APAPInfoTest_3h_Rat2652	0	0	0
T_APAPInfoTest_3h_Rat2698	0	0	0
T_APAPInfoTest_3h_Rat2730	0	0	0
T_APAPInfoTest_3h_Rat3420	0	0	0
T_APAPInfoTest_3h_Rat3426	0	0	0
T_APAPInfoTest_6h_Rat3942	0	0	0
T_APAPInfoTest_3h_Rat4176	0	0	0
T_APAPInfoTest_6h_Rat4550	0	0	0
T_APAPInfoTest_3h_Rat4623	0	0	0
T_APAPInfoTest_24h_Rat4678	0	0	0
T_APAPInfoTest_3h_Rat5339	0	0	0
T_APAPInfoTest_24h_Rat5389	0	0	0
T_APAPInfoTest_6h_Rat5396	0	0	0
T_APAPInfoTest_6h_Rat5407	1	0	0
T_APAPInfoTest_3h_Rat5557	0	0	0
T_APAPInfoTest_6h_Rat5870	0	0	0
T_APAPInfoTest_6h_Rat5886	0	0	1
T_APAPInfoTest_24h_Rat5889	1	1	1
T_APAPInfoTest_24h_Rat5924	0	0	0
T_APAPInfoTest_24h_Rat5999	0	0	0
T_APAPInfoTest_3h_Rat6071	0	0	0
T_APAPInfoTest_3h_Rat6161	0	0	0
T_APAPInfoTest_3h_Rat6474	0	0	0
T_APAPInfoTest_6h_Rat6930	0	0	0
T_APAPInfoTest_24h_Rat7075	1	1	1
T_APAPInfoTest_3h_Rat7077	0	0	0
T_APAPInfoTest_24h_Rat7198	0	0	0
T_APAPInfoTest_6h_Rat7334	0	0	0
T_APAPInfoTest_3h_Rat7365	0	0	0
T_APAPInfoTest_24h_Rat7375	0	0	0
T_APAPInfoTest_24h_Rat7393	0	0	0
T_APAPInfoTest_3h_Rat7415	0	0	0
T_APAPInfoTest_3h_Rat7515	0	0	0
T_APAPInfoTest_6h_Rat7743	0	0	0
T_APAPInfoTest_3h_Rat7763	0	0	0
T_APAPInfoTest_24h_Rat8089	1	1	1
T_APAPInfoTest_24h_Rat8128	0	0	0
T_APAPInfoTest_24h_Rat8194	1	1	1
T_APAPInfoTest_3h_Rat8596	0	0	0
T_APAPInfoTest_24h_Rat8658	0	0	0
T_APAPInfoTest_6h_Rat8897	0	0	0
T_APAPInfoTest_6h_Rat8918	0	0	0
T_APAPInfoTest_6h_Rat9100	0	0	0
T_APAPInfoTest_6h_Rat9203	0	0	0
T_APAPInfoTest_24h_Rat9388	0	1	0
T_APAPInfoTest_24h_Rat9398	0	1	0
T_APAPInfoTest_6h_Rat9476	0	0	0
T_APAPInfoTest_24h_Rat9537	1	2	2
T_APAPInfoTest_24h_Rat9540	1	0	0
T_APAPInfoTest_6h_Rat9632	0	0	0
T_APAPInfoTest_6h_Rat9754	0	0	0
T_APAPInfoTest_6h_Rat9934	0	0	0
T10mg_Alcohol_6h_Rat10	0	0	0
T10mg_Alcohol_6h_Rat11	1	0	0
T10mg_Alcohol_6h_Rat12	1	0	0
T10mg_Alcohol_6h_Rat7	1	0	0
T10mg_Alcohol_6h_Rat8	0	0	0
T10mg_Alcohol_6h_Rat9	0	0	0
T20mg_Alcohol_6h_Rat13	1	0	0
T20mg_Alcohol_6h_Rat14	1	0	0
T20mg_Alcohol_6h_Rat15	1	0	0
T20mg_Alcohol_6h_Rat16	1	0	0
T20mg_Alcohol_6h_Rat17	0	0	0
T20mg_Alcohol_6h_Rat18	0	0	0
T40mg_Alcohol_6h_Rat19	1	0	1
T40mg_Alcohol_6h_Rat20	1	1	1
T40mg_Alcohol_6h_Rat21	1	0	0
T40mg_Alcohol_6h_Rat22	1	0	1
T40mg_Alcohol_6h_Rat23	1	0	0
T40mg_Alcohol_6h_Rat24	1	1	1
T50mg_Alcohol_6h_Rat25	2	0	1
T50mg_Alcohol_6h_Rat26	2	1	1
T50mg_Alcohol_6h_Rat27	2	0	0
T50mg_Alcohol_6h_Rat28	1	0	0
T50mg_Alcohol_6h_Rat29	1	0	0
T50mg_Alcohol_6h_Rat30	1	0	1
T10mg_Alcohol_24h_Rat37	0	0	0
T10mg_Alcohol_24h_Rat38	0	0	0
T10mg_Alcohol_24h_Rat39	1	0	0
T10mg_Alcohol_24h_Rat40	0	0	0
T10mg_Alcohol_24h_Rat41	1	0	0
T10mg_Alcohol_24h_Rat42	0	0	0
T20mg_Alcohol_24h_Rat43	0	0	0
T20mg_Alcohol_24h_Rat44	1	0	0
T20mg_Alcohol_24h_Rat45	1	0	0
T20mg_Alcohol_24h_Rat46	0	0	0
T20mg_Alcohol_24h_Rat47	0	0	0
T20mg_Alcohol_24h_Rat48	0	0	0
T40mg_Alcohol_24h_Rat49	0	0	0
T40mg_Alcohol_24h_Rat50	1	0	0
T40mg_Alcohol_24h_Rat51	0	0	0
T40mg_Alcohol_24h_Rat52	0	0	0
T40mg_Alcohol_24h_Rat53	2	0	1
T40mg_Alcohol_24h_Rat54	0	0	0
T50mg_Alcohol_24h_Rat55	0	0	0
T50mg_Alcohol_24h_Rat56	1	1	1
T50mg_Alcohol_24h_Rat57	2	1	1
T50mg_Alcohol_24h_Rat58	1	0	1
T50mg_Alcohol_24h_Rat60	1	0	0
T10mg_Alcohol_48h_Rat67	0	0	0
T10mg_Alcohol_48h_Rat68	0	0	0
T10mg_Alcohol_48h_Rat69	1	0	0
T10mg_Alcohol_48h_Rat70	0	0	0
T10mg_Alcohol_48h_Rat71	0	0	0
T10mg_Alcohol_48h_Rat72	0	0	0
T20mg_Alcohol_48h_Rat73	0	0	0
T20mg_Alcohol_48h_Rat74	0	0	0
T20mg_Alcohol_48h_Rat75	0	0	0
T20mg_Alcohol_48h_Rat76	1	0	0
T20mg_Alcohol_48h_Rat77	0	0	0
T20mg_Alcohol_48h_Rat78	0	0	0
T40mg_Alcohol_48h_Rat79	0	0	0
T40mg_Alcohol_48h_Rat80	1	0	0
T40mg_Alcohol_48h_Rat81	0	0	0
T40mg_Alcohol_48h_Rat82	1	1	1
T40mg_Alcohol_48h_Rat83	1	0	0
T40mg_Alcohol_48h_Rat84	1	0	0
T50mg_Alcohol_48h_Rat85	0	0	1
T50mg_Alcohol_48h_Rat86	2	1	1
T50mg_Alcohol_48h_Rat87	0	0	0
T50mg_Alcohol_48h_Rat88	2	1	1
T50mg_Alcohol_48h_Rat89	0	0	0
T50mg_Alcohol_48h_Rat90	1	1	1
T10mg_Alcohol_72h_Rat100	0	0	0
T10mg_Alcohol_72h_Rat101	0	0	0
T10mg_Alcohol_72h_Rat102	0	0	0
T10mg_Alcohol_72h_Rat97	1	0	0
T10mg_Alcohol_72h_Rat98	0	0	0
T10mg_Alcohol_72h_Rat99	0	0	0
T20mg_Alcohol_72h_Rat103	0	0	0
T20mg_Alcohol_72h_Rat104	1	0	0
T20mg_Alcohol_72h_Rat105	0	0	0
T20mg_Alcohol_72h_Rat106	0	0	0
T20mg_Alcohol_72h_Rat107	0	0	0
T20mg_Alcohol_72h_Rat108	0	0	0
T40mg_Alcohol_72h_Rat109	0	0	0
T40mg_Alcohol_72h_Rat110	0	0	0
T40mg_Alcohol_72h_Rat111	1	0	0
T40mg_Alcohol_72h_Rat112	0	0	0
T40mg_Alcohol_72h_Rat113	0	1	1
T40mg_Alcohol_72h_Rat114	0	0	0
T50mg_Alcohol_72h_Rat115	0	0	0
T50mg_Alcohol_72h_Rat116	1	0	1
T50mg_Alcohol_72h_Rat117	0	0	0
T50mg_Alcohol_72h_Rat118	0	0	0
T50mg_Alcohol_72h_Rat119	1	0	1
T50mg_Alcohol_72h_Rat120	0	0	0
