# Supplementary material for: Genes related to apoptosis predict necrosis of the liver as a phenotype observed in rats exposed to a compendium of hepatotoxicants
Source: BMC Genomics. 2008 Jun 16;9:288. doi: 10.1186/1471-2164-9-288 (PMC2478688; doi:10.1186/1471-2164-9-288)
Supplement: Additional file 5 — Clinical chemistry and necrosis score for disagreement animals. Table_S4.txt is a tab-delimited text file to be opened and viewed with any standard spreadsheet software. [file 1471-2164-9-288-S5.txt]

Disagreement Animals	Observed	GEMS_pred	RF_pred	log2(ALT)	log2(AST)	ALT	AST
N0_M100mg_Galac_24h_Rat28	0	0	1	8.129	8.845	280	460
N0_M1500mg_12Dichl_24h_Rat29	0	1	1	7.409	8.611	170	391
N0_M1500mg_14Dichl_48h_Rat45	0	1	1	8.611	9.132	391	561
N0_M15mg_Thioac_48h_Rat39	0	0	1	6.022	6.977	65	126
N0_M20mg_Diquat_48h_Rat83	0	1	1	6.858	7.384	116	167
N0_M20mg_Diquat_48h_Rat84	0	0	1	6.209	6.714	74	105
N0_M20mg_Diquat_6h_Rat21	0	1	1	6.883	8.061	118	267
N0_M25mg_Diquat_24h_Rat58	0	1	1	6.392	7.435	84	173
N0_M50mg_Monoc_24h_Rat25	0	0	1	6	6.989	64	127
N0_M50mg_Monoc_6h_Rat12	0	1	1	8.626	10.679	395	1640
N0_M50mg_Monoc_6h_Rat9	0	1	1	5.672	7.349	51	163
N0_M50mg_Thioac_48h_Rat41	0	1	2	11.259	11.834	2450	3650
N0_M50mg_Thioac_48h_Rat43	0	1	1	10.731	11.372	1700	2650
N1_M100mg_Galac_24h_Rat27	1	0	1	7.781	8.022	220	260
N1_M10mg_Diquat_24h_Rat47	1	0	0	6.022	7.331	65	161
N1_M10mg_Diquat_6h_Rat14	1	0	0	6.57	7.607	95	195
N1_M1500mg_12Dichl_6h_Rat15	1	0	0	6.322	7.577	80	191
N1_M15mg_Thioac_24h_Rat24	1	0	0	5.728	7.109	53	138
N1_M15mg_Thioac_48h_Rat37	1	0	1	6.044	6.883	66	118
N1_M15mg_Thioac_48h_Rat38	1	0	1	5.755	6.629	54	99
N1_M15mg_Thioac_48h_Rat40	1	0	1	5.781	6.409	55	85
N1_M20mg_Diquat_6h_Rat22	1	1	0	6.741	7.531	107	185
N1_M25mg_Galac_48h_Rat38	1	0	0	6.17	7.033	72	131
N1_M400mg_Galac_6h_Rat13	1	0	0	6.629	7.907	99	240
N1_M50mg_Monoc_24h_Rat26	1	0	0	6.15	6.794	71	111
N1_M50mg_Monoc_24h_Rat27	1	0	0	6.285	7.714	78	210
N1_M75mg_Brom_48h_Rat42	1	0	1	7.418	7.585	171	192
N2_M15mg_14Dichl_48h_Rat39	1	0	0	6.15	6.615	71	98
N2_M300mg_NNitro_24h_Rat29	1	1	2	10.57	11.399	1520	2700
N2_M300mg_NNitro_24h_Rat30	1	1	2	10.299	11.008	1260	2060
N2_M400mg_Galac_24h_Rat30	1	2	2	12.929	13.71	7800	13400
N2_M400mg_Galac_48h_Rat47	1	1	2	14.715	15.028	26900	33400
N2_M400mg_Galac_48h_Rat48	1	2	2	15.14	15.551	36100	48000
N2_M50mg_Thioac_48h_Rat44	1	1	2	11.666	11.892	3250	3800
N2_M5mg_Diquat_24h_Rat37	1	0	0	6.426	7.555	86	188
N3_M1500mg_12Dichl_48h_Rat48	2	1	2	11.873	12.273	3750	4950
N3_M150mg_12Dichl_24h_Rat26	2	1	1	9.053	10.036	531	1050
N3_M25mg_Diquat_6h_Rat27	2	1	1	13.527	13.333	11800	10320
N4_M1500mg_12Dichl_48h_Rat47	2	1	2	12.502	13.053	5800	8500
N4_M250mg_Brom_48h_Rat48	2	1	2	11.502	11.79	2900	3540
N4_M25mg_Diquat_6h_Rat30	2	1	1	12.679	13.189	6560	9340
N4_M300mg_Monoc_24h_Rat31	2	1	2	12.612	12.814	6260	7200
